# Supplementary material for: Adiposity and body fat distribution based on skinfold thicknesses and body circumferences in Czech preschool children, secular changes
Source: PeerJ. 2024 Dec 13;12:e18695. doi: 10.7717/peerj.18695 (PMC11648688; doi:10.7717/peerj.18695)
Supplement: Supplemental Information 4 — Reference and recent data of anthropometric parameters used in our study, along with computed equations, and information about age group and sex. [file peerj-12-18695-s004.csv]

dataset	sex_cat	age	age_group	weight	height	BMI	fat_mass_bia_proc	chin	chest I	chest II	abdomen	suprailiac	biceps	forearm	subscapular	triceps	mid-thigh	patella	calf I	calf II	chest_cir	abdomen_cir	gluteal_cir	thigh_cir	calf_cir	arm_cir	forearm_cir	BMIZ	Slaughter	DEURENBERG	Durnin
reference	M	4	4	17	104.3	15.62716884		6	4	2.5	4	2.5	3.5	4	2.5	7.5	12	9	7	4	52.1	57.7	55.5	28.4	22.4	16	16.4	0.23		18.59702495
reference	M	4	4	15	100.5	14.85111755		4	4	4	5	3	4	5	4	7	10	9	7	6	51.5	50	55.3	28.8	21	16.4	15.6	-0.39		17.4251875
reference	F	4	4	16	104.5	14.65167922		5	4	3	7	3	2.5	3	5	8	7.5	7	6	7	52	49.3	55.1	28.6	22.1	16	16.3	-0.45	13.28103	13.52403562	22.18869142
reference	F	4	4	18	102.1	17.26716428		3	4	4	4	3	5	5	4	10	10	5	4	6	50.5	51	52.5	27	20.5	14.8	14.5	1.3	13.18352	17.47341806	23.33092842
reference	F	4	4	16.7	109.3	13.97900136		5	4	2	4	3	2.5	3	2.5	7	7	6	6	6	53.5	52.8	56.9	25.7	22.8	16	16	-0.98	15.452	12.50829205	21.71645357
reference	F	4	4	14	102.4	13.35144043		8	5	4	4.5	3	5	6.5	5	10.5	14	8	7.5	11	50.5	51.2	56.5	30.6	23	17.3	17.6	-1.52	16.353	11.56067505	24.94555989
reference	F	4	4	16.5	105.6	14.79640152		5	3.5	2	3.5	3.5	3.5	4.5	4.5	10.5	12.5	10	6	13.5	53.5	50.6	56	27.5	23	15.2	16.2	-0.34	13.95632	13.7425663	23.47090788
reference	F	4	4	17	104.9	15.44891362		5	1.5	2	3.5	2	3	4.5	4	10	13	4.5	5.5	11	54	52.6	55.5	29.5	22.4	16.4	17	0.13	15.17663	14.72785957	23.4360612
reference	F	4	4	15	98.8	15.36658526		2	2	1.5	1.5	1	2	2.5	2	7	10	6.5	4	8	52.3	50	53.5	26	21.3	16	15.5	0.08	15.63428	14.60354374	21.43235938
reference	F	4	4	17	102.1	16.30787738		4	4	2	2	4	3	4	4	8.5	9	7	2.5	0	52.3	52.9	57.5	31.7	22.6	17.1	16	0.71	15.63428	16.02489484	23.08208596
reference	F	4	4	14.5	98.2	15.03644003		5	5	4	5	4	6	10	5	11	13	6	11	12	51.3	47.6	52.6	27.6	20	16.3	15.9	-0.16	16.44167	14.10502445	25.4304183
reference	F	4	4	16	106.6	14.08009462		7	4	3	5.5	3	3	3.5	3.5	10	10	5	3	9	54	50.5	51.5	26.5	21.2	16.5	16.8	-0.9	17.05508	12.66094288	23.98217404
reference	F	4	4	21.5	111.6	17.26275356		8.5	7	4	10	4	3	4	6	10	15	8	7.5	12.5	50.4	60	61.6	35	24.8	17.8	18.2	1.3	18.9	17.46675788	25.4601052
reference	F	4	4	15	101.8	14.47423779		5	2	2	2	2.5	4	4.5	3.5	8.5	8	6	6	9	51	48.3	53	28	20.2	16.3	16	-0.59	12.98772	13.25609906	22.15002349
reference	F	4	4	19	111.1	15.39307846		7	12	12	8	8	8	10	7	12	15	12	12	13	51	55	58	30	20.5	16.2	17	0.09	12.98772	14.64354847	25.69509329
reference	F	4	4	19.5	110.5	15.97018898		4	7	4	4	4	10	6	5	8	15	21	15	15	51	48.2	57.6	28	22	17	17	0.49	12.98772	15.51498536	24.47319796
reference	F	4	4	16	103.2	15.02313563		6	6	3	10	3	4	5.5	5	10.5	12	9	7	11	52	49	54	29	21.7	16.7	17	-0.17	15.17663	14.0849348	24.21373689
reference	F	4	4	17	106.1	15.10143277		6	8	4	4	4	6	4	4.5	8	5	9	7	11	54	53.4	58.6	32.1	21.1	16.1	16	-0.12	17.82503	14.20316348	24.85251087
reference	F	4	4	16	97	17.00499522		7	11	5	7.5	6	6.5	6	10	8	14	11.2	5	12	52	54.7	57.8	30.5	22.5	17.1	16.5	1.14	20.468	17.07754278	27.43135289
reference	F	4	4	18.8	108.9	15.85265798		4.5	5.5	2.5	6.5	5	3.5	3	3.5	5.5	9.5	10	5.5	7.5	56.6	54.5	58.4	30.6	23	16.7	16.5	0.41	16.79375	15.33751355	22.41818272
reference	F	4	4	16.4	106.9	14.3512073		6.5	2.5	3	5	4.5	4	6	4.5	9.5	13	8	8	10.5	51.5	52	57.2	31.3	23.2	17.3	16.6	-0.68	19.22192	13.07032302	25.22060867
reference	F	4	4	16	102.2	15.31856879		6	4	3	4.5	4	3	3	4	6.5	12	6	2	7	51.5	50.5	53.5	32.2	22.1	16.5	16	0.04	16.353	14.53103887	22.64347723
reference	F	4	4	23.4	112	18.65433673		7.5	4	8	23	11	11.5	13	12	8	4	8	22.5	4	52.2	60.6	65.7	38.2	26.9	19.9	19.4	2.07	17.57072	19.56804846	28.14551223
reference	F	4	4	19	103.2	17.83997356		6	9	4	13	5	5.5	5	11.5	12	14	11.5	8	12	56.5	56	60.5	34.5	24	18.2	18	1.63	20.468	18.33836008	28.54611062
reference	F	4	4	16	108.8	13.51643599		6	3	4	5.5	3.5	4	3.5	3	8	12	4.5	3	8	50.7	49.2	55.5	27.8	21.6	15.3	17	-1.37	14.80583	11.80981834	22.49373938
reference	F	4	4	19.6	113.7	15.16125464		6	5	5	5	5	8	8	6	10	22	15	12	13	50.7	52	60	30	23.3	17	16.5	-0.07	16.08543	14.29349451	25.7820867
reference	F	4	4	19.9	109.3	16.6576124		3.5	2.5	4	5	6	8.5	5.5	4.5	10.5	16.5	10.5	5.5	7	50.7	57	61.6	34.2	25.7	19.2	19.2	0.93	15.17663	16.55299472	25.34093157
reference	F	4	4	18	104.2	16.57818826		7	8	4	11.5	3	8	5	5.5	13	17	10	5	10	55.2	52	59	32	23.7	18	18.4	0.88	15.63428	16.43306427	26.34707764
reference	F	4	4	22	108.8	18.58509948		13	7	14	17	19	12	13	8	19	24	10	8	15	59.5	58.5	66	36.8	24.5	20	19.5	2.04	18.57392	19.46350021	30.07390885
reference	F	4	4	15.5	101	15.19458877		3.5	3	4.5	4	6.5	4.5	4	5	12	13	8	4	10	53.5	52.3	54.6	28.3	25.4	16.8	16.3	-0.05	18.32663	14.34382904	25.92574389
reference	F	4	4	18	107.6	15.54704882		8.5	6	3.5	10	4	6.5	6	6	12	14.5	11	6.5	10.5	54.7	50.5	57.2	31.5	22	17.6	17	0.2	17.14167	14.87604372	26.34707764
reference	F	4	4	14	100.6	13.83349999		7	5	2.5	4	2	5.5	5	4	10	8	7	4	8	51	48	51.2	26	20.5	15	16	-1.1	15.72503	12.28858498	24.40883889
reference	M	4	4	14	94.8	15.57798786		4	2	1.5	2	2	3	4	3	7	8	7	5.5	9	49.3	47.8	51.9	28.1	21.6	16.2	16.4	0.19		18.52276167
reference	M	4	4	16	102.5	15.22903034		5	2	2	5	2	2	2	3	9	11	8	6	10	54.3	53	56.2	27.8	22.8	16	17.3	-0.08		17.99583581
reference	M	4	4	17.3	108.3	14.74990387		5	3	4	4.5	3.5	6.5	8.5	4	9	12.5	6.5	6	8	55.2	53.2	56.8	31.9	24.2	17.6	17.3	-0.47		17.27235484
reference	M	4	4	16.1	103.1	15.14636943		10	5	4	4	4	10	9	4.5	10	15	17	11	14	49	46	53	27.5	20.5	15.4	16	-0.15		17.87101784
reference	M	4	4	18	108.3	15.34672079		5	5	2.5	5	2.5	5	5.5	4	9	10	6.5	3	8	49	52	55.5	29.9	23.2	16.7	17.6	0.01		18.17354839
reference	M	4	4	16.7	104	15.44008876		4	1	5	2	5	4.5	6.5	3.5	7	8.5	4	7	7	65.2	53.5	56.1	27.8	22.3	18.1	18	0.08		18.31453403
reference	M	4	4	18.6	102.2	17.80783621		11	4	6	12	7.5	6	5.5	8	9	14	13.5	13.5	10	65.2	56.4	60.8	32.3	25	19	18.3	1.77		21.88983268
reference	M	4	4	15	101.2	14.64637785		4	3	3	2.5	2	2.5	2.5	4	8.5	8	5	6	8	51.8	47.5	54	27.2	20.5	15.2	16.6	-0.56		17.11603055
reference	M	4	4	19	103.5	17.73670331		6	3.5	4.5	5	2.5	5	5.5	4	13	12	8.5	10	12	57.5	56.2	61	30.5	22.3	18.1	18	1.72		21.782422
reference	M	4	4	15.5	107.2	13.48783137		4	2.5	2	4	4	2.5	2.5	3	6	9.5	6	2	10	49.9	54	57.9	30.1	22.2	18.1	17.4	-1.59		15.36662537
reference	M	4	4	15.2	103.1	14.29967798		6	2.5	2	5	3	3	4.5	3.5	8	10	8	4.5	5.5	55	48.9	54.3	29.6	21	16.3	17	-0.86		16.59251375
reference	M	4	4	12.6	95	13.96121884		5.5	2.5	5	8.5	4.5	0	7.5	4	10.5	14.5	6.5	5	8.5	50.9	49	63	28.2	20.8	17.4	16.5	-1.16		16.08144045
reference	M	4	4	17	102.4	16.21246338		6	6.5	5	6	4	4	5	5	12	15	10	5	7	51	52.4	56.2	30.5	23	16.9	17	0.67	15.03672	19.4808197	20.39187747
reference	M	4	4	17	105.4	15.30268715		5	2.5	2	2.5	1.5	2.5	4.5	3	6.5	9	4	3	6	55.2	52.5	55.5	27.5	23	17	17.2	-0.03	18.58288	18.1070576	18.63538057
reference	F	4	4	17	104.7	15.50799163		5.3	1.5	1.5	2.5	1.5	3	3	2.5	8.5	9	6.5	6	8.5	51.5	52.5	56	32	22	16.5	16.5	0.18		14.81706736
reference	F	4	4	16.3	105.6	14.61705119		2	6.5	3.5	7	5	5.5	5	4	11	12	5.5	3	10	54.3	47.5	55.4	30.9	22	17	16.4	-0.47		13.4717473
reference	M	4	4	14	98.2	14.5179421		3	1.5	1	1.5	1.5	2.5	3.5	3	5.5	5.5	7	5	5	57	46.3	52.3	27.6	19.9	15.9	16	-0.67	18.94272	16.92209257	18.40318229
reference	F	4	4	21.5	107	18.77893266		7	4	4	6	5	5	5	4	8.5	13.5	7.5	7	8	54	52	55.5	30.2	22.2	16.3	16.8	2.14		19.75618832
reference	F	4	4	18	108.5	15.29019516		7	5	3	7	6	5	4	5	16	16	12	8	10	57.5	54.5	61.5	32	24.5	18	18.3	0.02		14.48819469
reference	F	4	4	19.3	109	16.24442387		2	6.5	4	6.5	5	2.5	3.5	4	10	9	5	3	10	57.5	53.8	57	34.5	23.6	19	18.2	0.67		15.92908004
reference	F	4	4	17.2	103	16.21264964		5	5.5	4	9	5	5.5	5	5	12	12	12	7	9	54.8	52.7	54.3	30.4	24	18.8	18.3	0.65		15.88110096
reference	M	4	4	17	103.5	15.86968191		5	3	4.5	4	4.5	3.5	4	4.5	8.5	11	9	6.5	9.5	52.8	54	57.3	30.5	22.8	16	16.4	0.42	17.488	18.96321968	19.77358582
reference	M	4	4	20	111.7	16.02963559		6.5	2.5	3	4.5	3	3	4	4	9	9	6	3	9	55.5	57.2	58.5	29.6	23.3	17.6	18	0.54	14.26072	19.20474974	18.36407838
reference	F	4	4	16.3	103.7	15.15758777		7	6	2	4.5	4.5	3.5	4	3.5	7	20	15	3.5	0	54.2	50.2	55.7	30.7	21.4	17	16.1	-0.07		14.28795753
reference	F	4	4	16.5	101.7	15.95298799		10	5	4	7	4	4.5	5	6.5	9.5	11.5	7	5	6	54.5	53.4	58.4	26.6	22.3	16.8	17	0.48		15.48901186
reference	M	4	4	16	105.1	14.48486829		3.5	2	2	2.5	2	2	2	2	4	8	6	1.5	0	53.5	48.4	54	29	22.6	15.8	15.4	-0.7	10.123	16.87215112	12.58836604
reference	M	4	4	23	113.4	17.88552641		8.5	10	5	8	10	7	6	11	9	12	10.5	5.5	0	60.4	55	64.3	34.4	24.9	19.3	18.4	1.82	22.06608	22.00714488	24.31377092
reference	F	4	4	17.8	108.9	15.00943149		3	5	4	5	4	10	8	5	13	18	15	15	14	50.5	47	56	28	21	16	15.3	-0.18		14.06424155
reference	M	4	4	19.5	108.3	16.62561419		5	4	2.5	5	3	5	5	4.5	10	11.5	5.5	4	10	58	55.5	59.5	30.5	22.8	17	18	0.97	13.47448	20.10467743	19.30823974
reference	M	4	4	14.5	98.7	14.88448103		6	3	3	5	3	5.5	4.5	4	9	10	6	5	8	54	45.9	52	27.9	21.9	16	16.5	-0.37	19.3	17.47556636	21.07837669
reference	M	4	4	18	104.7	16.42022643		7	3.5	3	6	3	5.5	4.5	4	10	14	7	5	10	54.5	53.5	56	30	22.5	14.2	17.2	0.82	16.74528	19.79454191	20.49216231
reference	M	4	4	21.2	109.2	17.77831448		8	10	5	5	5	14	10	15	15	22	16	15	20	52.3	52	59	30	23	19	17.6	1.75	17.67208	21.84525486	26.89732186
reference	F	4	4	15.3	107.5	13.23958897		3	2	3	4.5	2.5	4	5.5	2.5	10	15.5	9.5	9	9	53.1	49.5	54.7	29.5	22.2	16.7	16.2	-1.61		11.39177934
reference	M	4	4	18.5	111.2	14.96105274		5	3	3	5	3	4	5	4.5	11	13	7	5	8	49	53	55	29.2	22.2	17.5	17.7	-0.3	16.558	17.59118964	20.42539058
reference	M	4	4	17.5	106	15.5749377		6	5	2.5	5	3	5	5	4.5	10	10	7.5	5	8	49	54.5	57.5	29.5	23	16.8	17	0.19	16.18152	18.51815593	20.29082387
reference	M	4	4	15	101.3	14.61747529		5	2.5	3	4	3	4	3.5	4	8	12	8	4	9	49.9	47.7	52.5	27.4	20.5	16	17	-0.58	14.06512	17.07238769	18.20648162
reference	F	4	4	16.1	104.6	14.71507592		6	2	2	3	3	3	3	4	7	10	6	3	8	52	50	55	30.7	22.7	16.3	16.7	-0.4		13.61976464
reference	F	4	4	14.5	99.5	14.6460948		8	5	4	4	3.5	4.5	5	3.5	8.5	11	8	7	8.5	49	44	50.8	29.5	22	15.2	16.2	-0.45		13.51560315
reference	F	4	4	15	98.5	15.46033137		7	8	6.5	10	4	5	5	6	10	15.6	13	3.8	9	49	50	58.5	29	20.3	16.5	16	0.14		14.74510037
reference	F	4	4	17.3	109.8	14.34965378		4	2	3	4	3	2	2	4	6	8	4	2	7	51.7	49.7	57	31.4	22.7	16.7	16.7	-0.68		13.06797721
reference	F	4	4	12.6	96.5	13.53056458		5.5	3	2.5	6	6	5.5	9	3.5	7	14	15.5	7	7.5	48.3	49.6	53.2	27.6	20.5	15.2	15.3	-1.36		11.83115252
reference	M	4	4	17	108.8	14.36121324		5	5	2	5	2	3.5	4.5	4	10.5	12	8	5	9	52	50	57.5	30.5	21.8	17	17	-0.81	14.26072	16.68543199	19.08777033
reference	M	4	4	16	97.8	16.72793272		5	5	3	3	3	6	5	4	5	10	12	12	15	52	47	53.5	25	20.2	15.5	16.2	1.04	16.74528	20.25917841	18.90117016
reference	F	4	4	19	105	17.23356009		8	4	5	8	5	6	6	5	13	15	9	5	10	55.2	58.2	63.2	33	24	17.8	17.2	1.28		17.42267574
reference	M	4	4	14.5	98	15.09787589		4	4	3	5	2	2.5	5	3.5	7.5	11	6	3.5	8	51	45.5	50	28	21.7	16	16.5	-0.19	16.37008	17.79779259	18.28551769
reference	M	4	4	16	106.2	14.18635911		3.5	3	2	7	2.5	4.5	6	5	7	10	5	6	10	51.5	48.5	53	28	20.8	16	16.2	-0.95	16.27588	16.42140226	19.27175125
reference	F	4	4	14.7	105.4	13.2323236		4	1.5	3.5	3.5	2.5	4.5	6	1.5	7	13.5	12	2	5	50.3	47.6	54.3	28.5	19.8	17	17.1	-1.62		11.38080864
reference	M	4	4	14.5	101	14.21429272		4.5	3.5	1.5	6.5	1	4	5.5	4	9	7	5	3.5	6.5	50.5	46.1	50.7	26.2	20.7	14.8	15.5	-0.94	16.27588	16.46358201	19.45318744
reference	M	4	4	17.5	108.4	14.89290723		5	3.5	2	8	2	4	6.5	3	7.5	9	5	5	10	53	52.3	55	29	22	16.7	17	-0.36	14.26072	17.48828992	17.68073719
reference	M	4	4	25.7	118	18.45733984		7	4	3	3.5	3	4	7	3	10	9	7	4	5.5	60	53	63	33.2	26.1	17	18	2.18		22.87058316
recent	F	4.02	4	18.4	107.4	15.951784	0.244565217	6	6	2	9	2	5	8	5	9	13	7	3	9	54.2	55.3	57.5	31	23.5	17.2	17.2	0.48	19.1464	15.47319384	20.4050624
recent	F	4.03	4	17.3	102	16.62821992	0.231213873	4	6	4	7	4	8	7	4	7	9	8	7	4	51.6	51.4	54.2	31	23	14.5	15.4	0.91	14.9736	16.48761208	21.59550311
recent	F	4.03	4	18.1	99.5	18.28236661	0.20441989	7	5	2	9	5	5	8	6	13	15	8	7	8	55.3	56.9	59.5	31.5	24	17.8	17.1	1.87	21.7544	18.98537358	22.22723825
recent	F	4.03	4	16.1	106	14.32894268	0.149068323				5	7			3	7	11				51	49	55.3	28.8	22	16.3	16.1	-0.7		13.01570345
recent	F	4.04	4	20.3	108.7	17.18054553	0.266009852	9	7	5	11	4	8	11	6	13	20	12	12	15	55.6	59.5	61.3	33.5	25.6	18.3	18	1.25	25.4056	17.31462375	24.34414476
recent	M	4.04	4	17.4	106.3	15.39865253	0.212643678	7	3	4	10	2	11	11	4	10	10	6	5	6	53	50.5	58	28	22	17	16.5	0.06	13.822	18.22396532	17.04650504
recent	M	4.05	4	14.7	97.2	15.55911192	0.231292517	7	6	4	8	6	3	9	6	6	12	10	3	13	51	50.4	50.4	27	21.2	15.5	15.8	0.19		18.459259
recent	M	4.05	4	22	116.5	16.20954521	0.168181818	4	3	1	6	1	2	8	3	10	9	6	3	7	57.4	57.5	60.2	30.7	23.7	17.1	18.1	0.67	16.9264	19.44141327	13.47594043
recent	M	4.05	4	16	102.4	15.25878906	0.0875	8	2	2	7	2	2	7	4	8	14	6	2	5	54	52.6	53.4	28.2	20.7	17.8	16.5	-0.05	16.6876	18.00577148	13.70256952
recent	M	4.05	4	16.7	104.6	15.26346384	0.221556886	5	7	3	10	3	4	7	4	10	15	9	4	8	53.5	55	56	29	20.5	16	16	-0.05	20.2696	18.0128304	16.51583997
recent	M	4.05	4	19	105.5	17.0705959	0.221052632	5	3	3	6	4	4	7	4	10	12	5	3	3	57.2	55.3	58.5	32.8	23	18.3	18.3	1.28	9.7624	20.74159981	14.67554338
recent	F	4.07	4	14.6	99.3	14.80656641	0.191780822	5	3	3	5	4	3	7	7	10	15	9	4	9	52.8	52.3	52.7	27.6	20.7	15.3	16	-0.32	21.7544	13.70891528	21.09941342
recent	M	4.07	4	14.7	98	15.30612245	0.217687075	7	5	2	9	3	6	6	4	10	13	8	2	8	53	49.3	51.4	27.2	19.1	15	16	-0.01	16.6876	18.0632449	15.86794813
recent	F	4.08	4	18.6	105.6	16.67957989	0.188172043	7	6	3	10	3	4	7	5	8	13	7	3	7	54	51.8	55.4	30	22.7	16.4	16.7	0.94	16.7992	16.53016563	19.08590349
recent	F	4.08	4	13.7	98	14.26488963	0.175182482	4	6	3	8	4	3	5	3	7	14	7	4	8	50	48.7	53.7	25.5	19.2	15.2	14.8	-0.75	16.5384	12.88398334	19.57360315
recent	M	4.08	4	15.1	102	14.5136486	0.165562914	3	3	2	3	5	2	3	3	4	14	11	4	7	55	49.5	54.2	28.9	21.2	16.3	16.5	-0.66		16.85960939
recent	F	4.08	4	17.8	106	15.84193663	0.202247191	7	6	3	4	3	2	2	6	5	10	8	2	5	56	53.4	59	30.8	22.5	18	16.8	0.4		15.26532431
recent	M	4.08	4	18.3	107.5	15.8355868	0.306010929	6	7	3	10	4	5	11	5	18	18	11	7	13	54.2	51.5	55.5	28	21	17.7	16.7	0.4	25.5232	18.85573607	18.90117016
recent	F	4.09	4	21.3	108.5	18.09339761	0.328638498	7	5	6	11	6	6	6	5	10	15	9	5	7	56.6	57.3	62	34.8	24.9	19	17.3	1.76	20.7112	18.65803039	22.30397168
recent	F	4.1	4	22.3	106.4	19.69797614	0.358744395	12	11	14	23	14	12	11	14	14	20	14	10	13	63.2	66.7	66	36	24.2	21.3	19.9	2.58	36.8808	21.07394397	29.86658417
recent	M	4.1	4	14.5	99.2	14.734814		4	2	1	2	1	2	4	2	6	7	4	1	1	48.5	46.8	51.1	28.2	19.9	15	16.2	-0.47		17.17956914
recent	M	4.1	4	19	106.7	16.68878663	0.205263158	3	4	3	7	2	7	5	5	10	11	10	3	13	56	54.1	57.3	29	23	16.3	16.2	1.02	15.4936	20.13006781	15.77268474
reference	F	4.1	4	17	105	15.41950113		4	3	2.5	3.5	3	5	6	4	10	12.5	11	5	9	53.7	48.5	57.9	32.2	22	17.5	17.4	0.12	15.08432	14.61344671	24.01552019
reference	F	4.1	4	15.5	103.6	14.4414961		3	1.5	2	3	1.5	2	3	2.5	6.5	9	7	6.5	7	52	46.6	53.5	29.6	21.8	15.3	16	-0.6	14.89892	13.13665911	21.09941342
reference	F	4.1	4	17	107.5	14.71065441		5	2.5	2.5	4.5	2.5	4	6	4	7.5	10	6	4	9	52.2	49.5	55	31	21.9	16	16.6	-0.4	15.99572	13.54308816	23.15369643
reference	F	4.1	4	17	104.1	15.68727328		8	9	4.5	15	8	6.5	8	8	13	21	11	6	12.5	50.5	51.5	58	32.8	24	18.5	17.9	0.3	19.06148	15.01778265	27.73178859
reference	F	4.1	4	18	106.5	15.86986709		5	2	2.5	3	2.5	2.5	3	3	7	10	5	6	10	51	52.5	57	31.5	22.4	16.5	16.5	0.42	16.70612	15.29349931	22.45601896
reference	F	4.1	4	15	102.5	14.27721594		6.5	7	3	5	3	5	5	4	13	13.5	5.5	5	10	48.2	47	55	29	21.5	16	17	-0.73	15.452	12.88859607	25.09911351
reference	F	4.1	4	17	102.7	16.11788431		8	7	4	11.5	4	6.5	5	7	12.5	14	11.5	8	9	54.5	52	57	30.7	23.2	17.2	16.9	0.59	17.05508	15.66800531	26.7279376
reference	F	4.1	4	17	99.3	17.24052253		6	12	4	9.5	8.5	3	3.5	6.2	11	17	10	5.3	9	52.9	53.1	56.9	31.9	22.6	17	17	1.28	17.65575	17.36318902	25.37083183
reference	F	4.1	4	21	116.7	15.41975888		4.5	3	3	3	5	4	2	3.5	7	14	6	1.5	8.5	56.9	55.2	61.6	33.3	25	18.2	17.1	0.12	15.452	14.61383591	22.56883565
reference	F	4.1	4	16	99.5	16.16120805		5	5	4.5	5	4.5	8	8	8	12	17	14	13	15	50.4	47.9	56.2	28.5	20	15.9	15.8	0.61	19.06148	15.73342416	27.78117215
reference	F	4.1	4	16.8	101.5	16.30711738		8	8	5	5	6	10	10	8	15	20	20	17	18	50.4	50	55	27	21.2	17	16	0.71	19.06148	15.95374724	28.95688621
reference	F	4.1	4	18.5	105.7	16.55852903		6.5	5.5	5	7	5	3	5	5.5	10.5	14	10.5	4.5	8	55	52	57.5	32.5	24.5	16.8	17.5	0.87	14.61887	16.33337884	23.91521157
reference	F	4.1	4	16.2	108.7	13.71058313		7	4	4	4	3.5	5	8	4	8	10	14	10	12	48	48	55.3	27.5	21	14.2	15.2	-1.19	16.88112	12.03298053	24.01552019
reference	F	4.1	4	19	109.4	15.87519092		5	3.5	3	3.5	5	7	4.5	4	9.5	18	8	5	12.5	54	52.7	59	31.6	24.1	17.9	17.7	0.43	18.40932	15.30153829	25.60749002
reference	F	4.1	4	17	108	14.57475995		8	8	4	11	4	3	3	6	9	11.3	10	4	8	52	53	57.7	31.5	23	16.2	16.2	-0.5	17.228	13.33788752	24.53722552
reference	F	4.1	4	15	108	12.8600823		8	4	2	3.5	4	4.5	5	4	9	10	4	5.5	9.5	52	49	52.5	32	22	15.8	16.8	-1.94	17.74052	10.74872427	24.50525296
reference	F	4.1	4	17	104.4	15.59724608		5	4	3	7	7.5	9.5	4.5	3.5	13	16	5.5	4	14	53.6	51	65.3	30.6	23	17.5	17.5	0.24	18.24368	14.88184158	27.01928175
reference	F	4.1	4	17.5	105.5	15.72291727		5	2	2.5	6.4	4.5	6	3.5	5	9	16	10.5	3	13.5	51.5	50	58.3	31.3	23	17	16.7	0.32	16.353	15.07160508	24.79008962
reference	F	4.1	4	16	104.2	14.73616734		4	5	3	8	3.5	5.5	4.5	5	15	15.5	8.5	7.5	10.5	52.2	49.8	56	30.2	22.1	16.8	16.7	-0.38	17.57072	13.58161268	26.78141448
reference	M	4.1	4	16	110	13.2231405		5	4	4	5	7	5	7	4	7	8	7	3	9	53	47.5	55.5	30.1	22.5	16	17	-1.83		14.89694216
reference	M	4.1	4	18.5	108.6	15.6859952		5	2	3	2.5	3	3	3	3	8.5	8	4.5	5	12	55.5	52.8	57.5	29	22.8	16.9	16.5	0.29		18.61585275
reference	M	4.1	4	16	102.8	15.14027464		7	5	5	5	4	5	4	5	10	12	9	9	9	51	52.2	54	27.8	22.8	16.8	17	-0.14		17.79181471
reference	M	4.1	4	19	113.4	14.77500008		5	3	3	5	2	3	3.5	3.5	7.5	10	7	5.5	7	55.5	49.5	60	30	24.2	17.4	18	-0.43		17.24025012
reference	M	4.1	4	18	107.5	15.57598702		4	4	3	5	3	3.5	5	4	8	9.5	6.5	6	7	55.5	51.5	58.5	30.5	23.7	17.5	17.5	0.21		18.4497404
reference	M	4.1	4	14	99	14.28425671		4	2.5	1	3	1	2	2	3	7	6	4	3.5	6.5	54.3	49	52.5	28.5	21.2	16.2	16.5	-0.86		16.49922763
reference	M	4.1	4	16	101.5	15.53058798		7.5	9	2	4.5	3	7	7	5	8	0	10	2	0	57.2	51.8	56.1	32.3	23.3	18.8	17.7	0.17		18.38118785
reference	M	4.1	4	19	106.8	16.65754885		7	2	3.5	3.5	7	5	8	3.5	10	13.5	10	7.5	8.5	56.2	54.2	58.5	30.8	24.2	18.5	18.3	1		20.08289876
reference	M	4.1	4	16.4	106.1	14.56844103		4	3	3	4	4	4	3	4	8	12	5	4	9	53.7	51.7	54	29	21.3	16.6	16.5	-0.61		16.92834596
reference	M	4.1	4	17.1	105.7	15.30545116		4	4	3.5	5	3.5	5	6	5	7	14	15	12	13	54	49.5	55	27	22	15	15.6	0		18.04123125
reference	M	4.1	4	17.3	106	15.39693841		9.5	4	3	6	5.5	6.5	7.5	5.5	11.5	16	10.5	7.5	13.5	56	57.2	57	28.4	22.3	17	17.9	0.07		18.179377
reference	F	4.1	4	15.5	105.2	14.00555162		4.5	2	2.5	2.5	2.5	2.5	4	2.5	7	10	7	3.5	7	54	49.8	56.2	29.2	21.5	16.6	16.4	-0.94		12.47838295
reference	M	4.1	4	18	101.2	17.57565342		8	5	4	7	5	5	5	4	11	13	10	8	7.5	54.5	52.7	61.2	31.9	23.5	19	18.1	1.62	12.47728	21.46923666	19.12477362
reference	M	4.1	4	14	98	14.57725948		6.5	5	4	4	2.5	5	7	6	10	13	10	7	8.5	59	48.3	54	28.3	21.5	17	17.8	-0.6	17.67208	16.94166181	21.29950603
reference	F	4.1	4	16	105.6	14.34802571		8	3	2.5	4	2.5	2	2	4	7.5	7.5	6.5	6.5	7								-0.67		12.99551882
reference	F	4.1	4	18	97	19.13061962		6	2	1.5	5	2	2.5	3.5	3	7	7	9	5	6.5	50.1	48	50.2	24.8	21	14.4	15.2	2.3		20.21723563
reference	F	4.1	4	15	97	15.94218302		7	3.5	3.5	5	2.5	5	6.5	4.5	12.5	12.5	10	8	12.5	52.5	50.2	55.6	29.5	22.8	16.9	16.7	0.47		15.40269636
reference	F	4.1	4	18.5	107.2	16.09837937		5	4	4	6	5	6	11	5	14	14	7	7	11	53	50.3	59.9	30.5	23.3	17.1	17.3	0.57		15.63855285
reference	M	4.1	4	19	108.6	16.10994102		2	4	2.5	4.5	4.5	4	2.5	3	10	11	6	3	11.5	56.3	50.7	58.8	27.1	23.2	17.6	17.9	0.61	13.57332	19.25601094	18.40318229
reference	M	4.1	4	15	101.5	14.55992623		2	3	1.5	4	3	2	3	3	8.5	11	6	2.5	12	52	48.2	52	26.9	21.5	15	16	-0.62	15.03672	16.91548861	17.76301369
reference	F	4.1	4	20	105.9	17.83356116		6	7.5	3.5	5	6	6	6.5	5	13	12	7	10	13	51	57.5	61.1	33	23.8	17.6	17.5	1.62		18.25867735
reference	M	4.1	4	16	108.8	13.51643599		4	2.5	3	4	3	3	3	3	7	5.5	4	3	6.5	51.5	51.5	53.2	26	20.2	15.5	16.3	-1.54	14.65	15.33981834	17.30392061
reference	M	4.1	4	15.5	103.9	14.35821999		5	2.5	2.5	7	3.5	3.5	4	3	8.5	10	6	8	10	53	49.5	53	28.2	21.5	16	16	-0.79	14.35828	16.61091218	17.96646094
reference	F	4.1	4	17.5	108.5	14.86546752		6	2	3.5	2.5	2	2	2	4	9.5	9.5	5	7	9	54	49.8	57.5	29.8	22.5	16.6	17	-0.28		13.77685596
reference	M	4.1	4	14.3	100.2	14.24297114		3	3.5	2	2.5	3	3	2.5	3	7.5	11	10	5	6	53	50.2	53.7	26.9	20	16.1	16.3	-0.89	14.26072	16.43688642	17.34633202
reference	M	4.1	4	17	104	15.71745562		4	4	2	3	3	2.5	3.5	3	8	12	3	9	12	53	51.7	56.5	31	23	18	17	0.31	14.26072	18.66335799	17.38860558
reference	M	4.1	4	15.8	101.4	15.36671996		5	7	4	5	4	10	10	5	12	14	15	10	12	52.5	48	54	26	19.5	15.5	16	0.04	19.12168	18.13374714	23.38272712
reference	M	4.1	4	17.5	97.7	18.33364937		8	5	4.5	9	5.5	7	7	5	11	15	11	10	12	58	56	55.2	29	22	17.5	17.4	2.1	13.07752	22.61381055	20.32459457
reference	M	4.1	4	18.2	103.1	17.12198284		8	8	3.5	4.5	6.5	5.5	5	6.5	10	12	11	6	8	57	55	57.3	29.5	22.4	18	18.2	1.32	16.74528	20.78419409	21.29950603
reference	F	4.1	4	17	105.8	15.18719559		12	8	7	9	4	6	6.5	11.5	13	15	9	7	13	50.5	50	58.5	30	22.2	16.5	16.5	-0.05		14.26266534
reference	F	4.1	4	14	93	16.18684241		4	2	2.5	5	2.5	1.5	2	2	6	7	4	5	7	50.5	48	52.5	27	20	15	15	0.63		15.77213204
reference	M	4.1	4	17.4	102.3	16.62639067		4	4	2.5	5	3	5	6	4	8	20	20	10	15	48	48	57	29	21	15.5	16.5	0.98	13.47448	20.03584991	18.36407838
reference	M	4.1	4	17.5	106.8	15.3424792		5	2.5	2.5	2.5	2.5	3	3	2.5	10.5	13	8	4.5	10	53.8	49.5	54.3	29	22	17	17.2	0.02	14.65	18.09714359	18.51979688
reference	M	4.1	4	20	108.3	17.05191199		4	4	3	4.5	4.5	3	2	4	8	11.5	8	4.5	10	53.8	55.3	58.1	30.2	24.1	18	18	1.27	12.57772	20.6783871	17.26137045
reference	M	4.1	4	21	111.7	16.83111737		8.5	7	5	11	4	5	6	5	13.5	14	8.5	8	13	58	57.5	61	32.2	24.5	18.8	19	1.12	15.03672	20.34498723	21.20518857
reference	F	4.1	4	15	98.5	15.46033137		6	3.5	2	2	2	3.5	3.5	3.5	11	10	5	8.5	12	52.8	49.2	55	29.5	21.1	16.1	16.2	0.14		14.67510037
reference	M	4.1	4	14.5	97.8	15.15968903		4	2	2	4	3	5	4	4	7.5	9	5.5	2	8.5	50.3	47.2	51.5	27.9	20.6	15.3	16.3	-0.12	11.46408	17.82113044	17.34633202
reference	F	4.1	4	19	107.5	16.44131963		8	7	3	7	4	0	0	5	12	17	11	7	0	53.6	51	60	34.8	25.2	19	19.5	0.79	13.47527	16.15639264
reference	M	4.1	4	18	102.7	17.06599515		5.5	3	3.5	7	5	6	5.5	4	10.5	11.5	9.5	3	11.5	54.5	52	57	28.5	22.5	18.3	18.6	1.28	13.672	20.69965268	19.73836937
reference	M	4.1	4	15	100	15		10	5.5	3	7	3	5	6	5	11	15	8	5	9	52.3	48	52	30.5	21.8	16	16.8	-0.25	13.47448	17.58	19.84373699
reference	M	4.1	4	20.5	109	17.25443986		8	11	4	10	6	6	7	7	19	15	9	6	13	56.5	52	59	34	24	18.5	18.8	1.41	16.74528	20.98420419	24.11239585
reference	M	4.1	4	15.5	102.5	14.75312314		4	5	3.5	8	3	3	4	5.5	10	9	7.5	5.5	8.5	53	49	55.5	30	21.5	15.9	16.2	-0.46	16.93192	17.20721594	20.29082387
reference	M	4.1	4	20	109.8	16.58919513		7	7	3	10.5	3.5	4	5.5	6	10.5	13.5	8	6	10.5	57	56.2	61	30	23	17.2	17.7	0.95	17.85552	19.97968465	21.20518857
recent	F	4.11	4	16.8	102.2	16.08449723	0.351190476	10	11	2	8	8	7	6	4	11	15	9	5	13	55.5	55.9	56.4	31.2	22.1	16.4	16.8	0.56		15.61059082
recent	F	4.13	4	14.6	100.6	14.42636428	0.226027397	3	5	2	10	1	3	7	5	11	10	7	1	7	49.8	52.5	52	25.6	20	15.6	16.2	-0.61	21.7544	13.09281006	20.4050624
recent	F	4.13	4	14.8	101.5	14.36579388	0.175675676	3	4	2	8	3	4	5	2	7	9	7	7	4	51.5	49.3	51.2	24.5	20.5	14	15.7	-0.66	17.3208	13.00134876	19.57360315
recent	F	4.15	4	15.5	102.8	14.66714106	0.187096774	5	7	4	6	4	4	8	4	10	11	8	6	7	50	47	54	28	19.5	15	16	-0.42	19.016	13.442383	20.13416056
recent	F	4.15	4	18.3	106.8	16.04384968	0.240437158	6	3	2	12	4	6	8	4	13	22	9	6	9	54	54.2	58.5	32	23.1	17	16.6	0.53	21.7544	15.52121302	22.45601896
recent	F	4.16	4	18.1	107	15.80924098	0.127071823	3	2	2	3	3	3	6	3	7	12	7	2	7	53.5	53.4	54.4	29.5	21.4	15.7	16.2	0.38	13.148	15.15995388	17.2635084
recent	M	4.16	4	16.6	105.5	14.9143101	0.186746988	5	3	3	4	2	2	5	3	7	10	5	3	5	55.3	51.5	52.8	28.2	20.2	16.5	16.6	-0.32	13.822	17.40860825	12.52693892
recent	F	4.17	4	17.7	100	17.7	0.310734463	7	6	3	8	14	7	8	7	9	21	14	6	8	55	53.3	57.2	33	24	18	17	1.54		18.008
recent	F	4.18	4	17.4	102.4	16.59393311	0.212643678	5	4	1	10	2	5	6	3	11	13	7	2	8	53.5	52.5	57.5	30.4	23.8	17.5	17	0.88	20.1896	16.330839	21.09941342
recent	M	4.19	4	18.3	107.1	15.95409406	0.196721311	6	5	3	4	6	3	6	5	6	16	11	7	6	53.3	51	59	31	24	17.5	17	0.5		18.95768203
recent	F	4.19	4	14.6	99.8	14.65857567	0.184931507	6	8	2	7	6	5	6	4	8	14	5	1	7	51.5	49.5	51.8	26	20	15.4	15.4	-0.43	16.5384	13.40144926	21.51420235
recent	M	4.2	4	19.7	111.7	15.78919106	0.233502538	10	6	3	6	9	6	8	6	7	21	18	5	13	57.5	54	61.3	33.8	23.4	18.5	17.8	0.38		18.7016785
recent	F	4.2	4	16.3	101.4	15.85300857	0.208588957	7	8	4	9	8	3	6	5	10	15	10	5	11	55.2	54.1	57.8	29.4	21.8	16.6	17.3	0.41		15.19804294
reference	F	4.2	4	20	105.8	17.86728892		10	6	5	9	7.5	7	11	6.5	14	20	14.5	8	14	56.8	56.6	62	32.4	26.2	19.8	19.4	1.63	15.54327	18.23960627	26.64729262
reference	F	4.2	4	16	104	14.79289941		8	4	2.5	5	3	4.5	6	3.5	12	15	15	6	11	52.9	49.2	56.5	30	21.6	17	17	-0.33	13.47527	13.59727811	23.78019186
reference	F	4.2	4	16	103.8	14.84995972		6.5	8	4.5	4	3.5	6.5	8	6	13.5	22	14	8	14	53.6	49.8	56.5	29.6	22.6	17.5	17.2	-0.29	13.572	13.68343918	25.6659604
reference	F	4.2	4	17	101.3	16.56647199		5	5	2.5	5	2	5	5	3.5	8	9.5	8.5	9	11	54.5	54	56.5	29.5	22.5	16.5	16.5	0.87	12.79088	16.2753727	22.26566474
reference	F	4.2	4	14.9	103.4	13.93622633		7	8.5	3	5	4	5.5	5	4	8.5	11	11	2.5	0	56.5	47.5	53.2	29.3	21	16.2	15.7	-0.99	14.525	12.30370176	23.47090788
reference	F	4.2	4	16.5	101.7	15.95298799		6	7	5	10	7	5	7	6	12	14	12	8	11	51.8	52.5	55	26.7	22.2	17	16.4	0.48	16.88112	15.34901186	25.8684789
reference	F	4.2	4	15.5	102.3	14.81086525		6	3.5	2	3.5	2	3.5	4.5	5	12	10	5	4	7	53	51	55	29.5	22.5	16.7	16.5	-0.32	16.353	13.62440653	24.97642239
reference	F	4.2	4	15.5	104.5	14.19381424		6	5	2	5	5.5	4	4	5	5.5	10	7	2	0	51	52	55	28.9	20.3	16.5	16.4	-0.79	17.48543	12.6926595	23.40111611
reference	F	4.2	4	15.3	97.8	15.99608566		8.5	8	2	5	8.5	4	4	5	8.5	16	14	5	0	51	50.2	54.2	31	23.1	17.4	16.6	0.51	16.88112	15.41408935	24.18091982
reference	F	4.2	4	15	104.7	13.68352203		2.5	2	2	7	1.5	1.5	2	3	7.5	12	5	4	6	56.5	46.5	56	30.5	22.8	16	16.5	-1.2	17.39988	11.92211827	22.60621292
reference	F	4.2	4	16	105.5	14.37523865		7	5	4.5	10	5	6	6.5	7	13.5	16.5	7.5	8	11.5	52	52.5	55.2	30.5	22.8	16.8	16.7	-0.64	15.26868	12.96661036	26.34707764
reference	F	4.2	4	16	105	14.51247166		8	6.5	4	12.5	5	5	5	5	8	10	5	3	7.5	54.5	48.6	56	29.9	20.2	15.6	16.5	-0.54	17.14167	13.17383221	24.44106008
reference	F	4.2	4	20.7	110.5	16.95296984		5	5	3	5	4	9	13	8	9	18	20	15	16	54.5	52	61	34.3	25	17.5	17	1.1	14.89892	16.85898446	25.98274791
reference	F	4.2	4	15.5	103.2	14.55366264		6.5	2	2.5	2.5	1.5	4	3	3	9.5	13.5	6.5	5	8	53.1	50	54.2	29.2	21	15.2	15.2	-0.51	12.98772	13.23603059	22.34215982
reference	F	4.2	4	15	107	13.10158092		5.5	3	3	5.5	3	3	9	5	9	10	7.5	5	7	51	47.5	51.5	26	20	14.6	15.8	-1.71	13.18352	11.04338719	22.68062928
reference	F	4.2	4	16	111.3	12.91604811		5	3	2.5	4	2.5	2.5	3	3	8	10.5	6	2.5	8.5	51.5	48.5	54.8	29	20.8	15.2	15.7	-1.87	12.39408	10.76323265	21.014744
reference	F	4.2	4	16	109	13.46687989		4	3	2	5	4	2.5	3	3.5	6	6.5	4	2.5	6	50.8	47.5	52.8	29	21.5	15.2	16	-1.38	18.40932	11.59498863	23.01005803
reference	F	4.2	4	16	103.8	14.84995972		8	3	3	5	4	5	2.5	5	11	14	6	2	11	52.2	55.5	55.8	29.2	22	17.6	17.2	-0.29	19.85328	13.68343918	26.31942548
reference	F	4.2	4	21	104.4	19.26718633		9.5	6	5.5	6	9	12	6	7	16	22	13	6	20	58.5	55	61	33.6	23	19.9	20	2.35	18.9	20.35345136	29.31116622
reference	F	4.2	4	15	101.5	14.55992623		7.5	4.5	3.5	7.5	3.5	3	5	5	9	11.5	8	6.5	11	51	50.5	53	29	21.3	15.5	15.8	-0.5	16.53008	13.24548861	23.948738
reference	F	4.2	4	15	107.9	12.88393039		5	3.5	2	5	2	3	3.5	4	9	10	7	5	8	49.2	46	55	29.5	21.5	15	15.4	-1.91	18.73748	10.71473489	24.47319796
reference	F	4.2	4	19	110	15.70247934		6.5	4	4	7	7	6	3.5	6	10	17	8	6	12	54.1	49.6	60.8	31.7	21.9	17	17.3	0.31	16.70612	14.9707438	25.51926804
reference	M	4.2	4	19	111.6	15.25545664		5	2.5	3	3	2	3	4.5	2	9.5	9	5	4	9	56.5	53	59	29.5	22	17.5	17.8	-0.03		17.89573953
reference	M	4.2	4	18.5	108.4	15.7439305		6	2.5	2	3.5	1.5	2.5	4	2.5	6	9	6	6.5	11	56.4	55.5	55.5	29.5	22.5	18	17.8	0.34		18.63333506
reference	M	4.2	4	16	105.2	14.45734361		4	3	2.5	2.5	2.5	6	5	2	6	9	7	2	0	56	49	51.6	27.9	20.6	15.2	16	-0.68		16.69058885
reference	M	4.2	4	17.5	110.1	14.43654971		4.5	6	2	3	1.5	3	3	3	6	12	8.5	3.5	0	53	52.8	56.5	31.5	21.5	16.7	16.5	-0.7		16.65919006
reference	M	4.2	4	21	104.8	19.12038925		7	8	3	10	5	3	5	6	14	12	12	13	13	60	59	62.5	32.5	24.6	18.8	18	2.56		23.73178777
reference	M	4.2	4	17	99.5	17.17128355		7	7	5	13.5	5.5	5	5	9.5	13.5	15	10	5	10	57.2	56	57.2	31	22.2	17	17	1.36		20.78863816
reference	M	4.2	4	17	105	15.41950113		4	2	2.5	6	2.5	3	7	6.5	2	9	2	7	0	52	51.2	54.8	27	21	16.2	16.5	0.1		18.14344671
reference	M	4.2	4	17.5	103.5	16.33643726		6	6	3	6.5	2.5	5	6	5.5	10	12.5	7.5	3	7.5	55.5	52.6	56.5	30	21.6	18	17.5	0.78		19.52802026
reference	M	4.2	4	17.4	108.2	14.86259785		3.5	1	1	1	2.5	3	4.5	1.5	9	8.5	11	4	7	56.3	54	56.5	29.5	21.2	18	17.3	-0.35		17.30252275
reference	M	4.2	4	16	103	15.08153455		4	2.5	2	2.5	2	2	3	3	5.5	8	6.5	8	10	52.6	50	53.8	29	21.6	16	16.6	-0.17		17.63311717
reference	M	4.2	4	17.5	106.8	15.3424792		5	1	2.5	2	2.5	3.5	3	2.5	9.5	10	6	7	9.5	50.9	51	59	30	23.2	17	17	0.03		18.02714359
reference	M	4.2	4	18	99	18.36547291		6	3.5	2	2.5	2	3.5	4.5	4	10	13	6	7	11	56	53	59	30.8	24	18.2	18	2.12		22.59186409
reference	M	4.2	4	18.1	105.2	16.35486996		4.5	2	2	4.5	6	3	2	5	10.5	12	6.5	3	9.5	54.7	52.5	57.8	30.5	23.5	19.8	17.9	0.79		19.55585364
reference	M	4.2	4	19	105.2	17.16809553		5.5	5.5	3.5	8	3.5	3	5	5	11	15	8	7	14	54.7	54	59.5	33	25.2	18.4	19	1.36		20.78382425
reference	M	4.2	4	16	105.8	14.29383114		5.5	1.5	2	2	2	4	4	2	8.5	10	3.5	8	10	52	47.8	55	26.1	21.2	16	16.3	-0.83		16.44368502
reference	M	4.2	4	19	106.4	16.783029		4	3	2.5	3	3	4	4	3	9	10	6	3	10.5	55.9	50.3	57	31.9	23	18.1	18.2	1.09		20.20237379
reference	M	4.2	4	15	106	13.3499466		4	2	2	2	2	3.5	3.5	3	7	7	3.5	4	8	51.4	47.5	52.5	27.8	21	16	16.1	-1.68	13.07752	15.01841937	16.78388522
reference	F	4.2	4	17.5	105.2	15.81271957		7	5	4	7	4	7	8	6.5	13	14	8	5	9	53	50.5	58.7	31.4	23	16.7	17.3	0.38		15.13720655
reference	F	4.2	4	17.1	107.2	14.88012364		1.5	7.5	4	6.5	4	4.5	4.5	5	12.5	15.5	6.5	4.5	13	51.8	49.1	55.9	31	23.2	16.8	17	-0.27		13.7289867
reference	M	4.2	4	16.5	99.7	16.59944729		1.5	5	3	5	3.5	4	6	4	10.5	12.5	6	4.5	13	54.5	49.8	55.8	28.7	22	15.8	16.9	0.97	16.18152	19.92516541	19.94826708
reference	F	4.2	4	15.5	101.2	15.13459045		5	2	3	4	2	8	2	8	3	5	8	3	3	56.7	49	56.2	25.6	22.6	16.2	15.6	-0.09		14.11323158
reference	M	4.2	4	17	104.7	15.50799163		5	6	3	7	5	4	5	5	12	15	10.5	8	10	59	51.6	58.8	30.8	23.5	18	17.6	0.17	19.03228	18.27706736	21.76127213
reference	F	4.2	4	18	105	16.32653061		7.5	7	3	5	4	10	4	10	7	14	8	10	10	55.5	53.5	59.5	29.2	23.1	17.4	17.6	0.72		15.91306122
reference	M	4.2	4	15.5	103.9	14.35821999		2.5	2	1.5	1.5	1	2	3	2	7	8	3	6	9	52.5	50	52.2	28.4	21.6	15.9	16.3	-0.77	18.402	16.54091218	18.20648162
reference	M	4.2	4	19	109.2	15.93339505		10	6	5	8	5	4	4	7	11	12	8	8	9	53.4	57	62.2	29.6	23	17.2	17.5	0.48	14.65	18.91942653	20.59169032
reference	M	4.2	4	16	101.5	15.53058798		2	5	5	3	6	3.5	3	4	8	12	6	1.5	12	53.5	51.8	56.8	28.6	21.6	17.7	17.8	0.18	15.612	18.31118785	18.6736826
reference	M	4.2	4	20	102.4	19.07348633		8.5	12	3	7	9	7	6	8.5	10	15	12	9	0	53.5	58.8	62.3	34.1	24.8	18.9	19	2.53	11.668	23.66096436	20.69047315
reference	M	4.2	4	16.5	107.9	14.17232343		1	3	1.5	4	3	1	2	2.5	5.5	9.5	5	2		55.5	49	54.5	29.6	21	16.9	17.3	-0.93	13.07752	16.26020838	14.77923684
reference	F	4.2	4	14.3	103.5	13.34920302		2.5	1.5	2	3.5	3	2.5	3.5	3	9	8.5	5	5	4.5	50.2	49.5	55.3	27.3	21.2	16.3	16	-1.49		11.41729656
reference	F	4.2	4	18	104.3	16.54641407		7.5	10	5.5	10	5	4.5	5.5	4.5	9.5	12.5	12	6.5	11	54.5	53.6	56.8	29.5	22.7	17	17.1	0.86		16.24508525
reference	M	4.2	4	14.5	96.8	15.4745236		7	5	2.5	3.5	2	4	4.5	3.5	9.5	8.5	7	7	9	53.6	49.5	51	27	20.5	15.2	15.5	0.13	16.18152	18.22653064	19.41710031
reference	M	4.2	4	15	102	14.41753172		5	3	3	4	3	7	5	10	8	13	12	10	12	53	47	55.4	27	20.2	14.5	15	-0.72	17.76388	16.6304729	22.46821237
reference	M	4.2	4	18.8	108.4	15.99923748		5	3.5	2.5	4	3	5.5	5	4	13.5	11.5	6.5	5	2.5	54.2	55.7	58.2	30.1	22.8	18	17.8	0.53	12.678	19.01884859	20.25696639
reference	F	4.2	4	19	108.2	16.22927351		4	3	2.5	4.5	2	3	3.5	6	11	13.5	10	4	8	53.4	52.2	58.8	30.2	23.5	17	17.2	0.66		15.766203
reference	F	4.2	4	14.5	103.2	13.61471666		4	2.5	3	3	3	5	5	4	5	9	6	14	15	51.6	44	48	24	20.5	13	14.2	-1.26		11.81822216
reference	F	4.2	4	23	108.2	19.64596267		5	3	5	5	3	3.5	4	5	11	15	8	10	13	60	58	66	34	24.8	19.9	19	2.53		20.92540363
reference	F	4.2	4	18.2	108.6	15.43162771		6	3	3	3	3	4	3	5	10	13	4	2	10	54	52.7	60.3	32	23.3	17.1	17.3	0.12		14.56175784
reference	M	4.2	4	17.5	104	16.17973373		5	6.5	2	4	4	4	3.5	3.5	6	11	8	4.5	9.5	57.5	50.1	57.7	31	22.5	16.9	17.4	0.67	18.03832	19.29139793	18.86352902
reference	M	4.2	4	16.6	102.3	15.86195891		4	4	3	4	3	8	6	6	9	13	10	10	10	54	51	55.1	26.2	21	15	15.3	0.43	18.402	18.81155795	22.03080387
reference	M	4.2	4	20	112.9	15.69069252		4.5	2	1.5	2.5	2	3	3	3.5	12	8	6	3	8	54.6	50.2	57.3	30.9	23.6	18	18.5	0.3	15.80248	18.55294571	19.87867273
reference	M	4.2	4	18.2	112.7	14.32925317		4	3	2	2.5	2	3	3	4	7.5	11	10	5	9	55	51	57	28	21.3	15.3	16.8	-0.8	12.87808	16.49717229	17.17585007
reference	F	4.2	4	15	103.6	13.97564139		7	2	2.5	5.5	3.5	3	3.5	4	7	14.5	11	6	8.5	53.1	52	55.2	29.2	22.6	16	16.2	-0.96		12.3632185
reference	M	4.2	4	16	103	15.08153455		3	2	3	3	3	5	6	5	10	12	4	9	12	51.5	51	54.5	29	22	17.5	17.5	-0.17	15.22912	17.63311717	20.12065947
reference	M	4.2	4	15	100	15		6	6	3	6	3	3	4	4	9	11	7	8	11	51.5	50	52	28.2	21.7	15.5	16.6	-0.24	13.47448	17.51	18.04695937
reference	M	4.2	4	19.2	112.4	15.19737592		5	3	3.5	3.5	2.5	3	6.5	3	8	9	6	7	8.5	53	54.3	61	32.1	23.4	17.8	18.2	-0.08	13.86888	17.80803764	17.38860558
reference	M	4.2	4	19	108.4	16.16944214		4.5	3	4	4	3	4	3	4.5	11	14.5	5	4	12	56.8	52	57	29	22.1	16.7	17.7	0.66	17.30328	19.27585763	20.69047315
reference	M	4.2	4	17.7	108	15.17489712		8	6	3	4	4	5	5	5	11	15	9	7	7	54	49.5	57.5	30.1	23.1	15.7	16.3	-0.1		17.77409465
recent	F	4.21	4	18	105.4	16.20284522	0.188888889	6	4	2	5	4	4	9	5	8	12	9	4	9	55.8	54.2	57	30.7	23.4	17.8	17.2	0.64		15.71929628
recent	F	4.21	4	15.2	100.8	14.95968758	0.243421053	9	4	3	11	9	4	7	5	8	15	7	5	13	52.9	52	55.2	30	21.1	17	16.1	-0.21		13.84212825
recent	M	4.21	4	15.7	103.1	14.77006212	0.171974522	4	2	2	3	2	2	5	3	6	5	4	2	5	53.7	51.2	52.8	26.5	21	15.5	15.9	-0.42	11.6728	17.1557938	10.95586453
recent	F	4.22	4	19.1	110.7	15.58612394	0.204188482	4	7	3	4	5	5	6	7	10	20	16	7	10	56	54.7	59.2	32	22.2	19.2	18	0.23		14.78104715
recent	M	4.23	4	15.4	101.4	14.97768908	0.207792208	7	3	5	8	3	8	11	5	15	15	10	3	9	53	50	54	29	21.5	17	16	-0.25	21.2248	17.45531051	18.82577936
recent	M	4.24	4	18.4	105.2	16.62594515	0.277173913	7	14	5	15	7	10	12	7	14	14	10	8	10	53.2	52	55.7	30.5	23.5	17.3	17.6	0.99	26.956	19.93717718	22.03080387
recent	M	4.24	4	15.7	101.4	15.26946224	0.133757962	3	4	2	4	4	5	6	4	4	7	5	6	3	50.8	50.1	53.9	28.1	21	16.4	16.3	-0.02	12.3892	17.88888798	13.3611019
recent	M	4.24	4	18.2	112.5	14.38024691	0.148351648	4	4	2	5	6	2	4	3	7	11	3	2	10	57.4	52.9	56.7	28.8	21.5	16.1	16.4	-0.75		16.54617283
recent	F	4.25	4	19.3	108.3	16.45509507	0.176165803	5	4	3	9	4	3	8	4	10	9	5	1	11	54.6	57.2	58.3	30.8	24.2	17.5	17.5	0.8	16.0168	16.07219356	18.78359823
recent	F	4.25	4	15.4	96.8	16.43501127	0.246753247	8	5	4	10	3	8	10	4	12	19	11	4	12	49.5	50	53	29.5	21.5	17.5	17	0.79	26.188	16.04186702	24.34414476
recent	F	4.25	4	14.2	102.5	13.51576443	0.190140845	7	7	3	7	6	4	6	4	11	18	10	4	12	52	48.5	51.8	25.9	19.1	15.1	15.3	-1.33		11.63380429
recent	M	4.25	4	15.5	102	14.89811611	0.219354839	6	4	2	3	3	4	5	4	8	14	6	3	10	52.2	51.5	53.6	29	21.2	15.8	16.2	-0.31		17.32115533
recent	M	4.26	4	21.7	112.5	17.14567901	0.211981567	6	5	2	3	4	3	8	4	8	14	6	7	13	58.1	60.5	62	33.5	23.7	18.5	18.5	1.34		20.70797531
recent	F	4.26	4	19	111.3	15.33780713	0.142105263	6	5	2	5	4	3	6	3	7	14	10	4	13	58.4	53.4	57.5	31.2	23.3	16.7	17	0.06		14.37808877
recent	F	4.27	4	16.6	104.5	15.20111719	0.204819277	7	3	2	5	2	2	7	7	11	11	4	2	8	52.5	53	53.8	28	21	17.5	16.5	-0.04	22.5368	14.16468696	21.09941342
recent	F	4.27	4	16	99.3	16.22637415	0.20625	5	5	3	9	5	4	8	4	11	14	8	4	10	49.5	49	55.3	28.2	22.2	16.2	15.9	0.65	16.2776	15.71282497	19.28333775
recent	M	4.27	4	18.8	108	16.11796982	0.218085106	5	5	4	10	5	5	7	8	11	16	7	7	11	55.5	58.7	57	31	23.5	17.3	17.3	0.63	20.2696	19.14913443	18.1269642
recent	M	4.28	4	17.9	100.4	17.75765464	0.206703911	6	2	3	4	2	2	5	5	12	11	7	4	8	55.5	51.4	57	30.5	22.8	18.4	17.8	1.74	16.4488	21.61805851	13.81439664
recent	M	4.28	4	17.8	108.1	15.23240978	0.191011236	7	2	6	5	6	4	8	4	8	11	10	2	8	53.9	52.7	55.8	29.6	22.4	17.2	17.8	-0.04		17.80493877
recent	F	4.29	4	15	103.1	14.11152432	0.16	4	3	3	6	5	3	5	4	5	14	12	2	10	50	50.3	54.2	30.2	21.3	15.7	15.3	-0.85		12.50540172
recent	F	4.29	4	13	96.8	13.87371081	0.130769231		5	1	2	3	3	6	4	6	14	6	3	9	51.8	47.9	48.8	26.3	20.5	15.7	15.2	-1.04		12.14630332
recent	F	4.3	4	14.6	98.8	14.95680965	0.191780822	3	5	2	5	2	4	6	2	9	10	7	2	5	49.7	49	50.5	28	21	15.5	15	-0.21	21.4936	13.77478257	21.43235938
recent	M	4.3	4	15.3	100.2	15.23898311	0.222222222	5	4	2	7	2	4	10	3	12	10	7	3	9	51.2	52	53.5	30.4	22.5	17.1	17	-0.03	17.6428	17.8008645	15.2855295
recent	M	4.3	4	17	105.1	15.39017256	0.188235294	3	2	2	3	1	3	4	3	8	7	6	3	7	53	52.2	53.8	29	21.2	15.2	16.3	0.09	13.5832	18.02916057	12.8911365
recent	M	4.3	4	14.5	97.5	15.25312295	0.172413793	3	3	2	5	2	3	7	4	10	12	6	3	5	51.3	49.5	50.5	26.6	20.5	15	15.4	-0.02	15.2548	17.82221565	13.81439664
reference	F	4.3	4	19.5	106.1	17.32223171		7	7	6	11	6	6	6	6	12.5	15	11	9	9	55.7	53	60.2	32.7	24.2	18.1	17.8	1.31		17.34656988
reference	F	4.3	4	17	107.7	14.65606947		6.5	2.5	2	7	2	3	3	4	7.5	9	6	4.5	7	56.4	52.5	56.2	27.7	21	15.9	15.8	-0.43	18.40932	13.3206649	23.84788554
reference	F	4.3	4	19	105	17.23356009		5	4	4	4	4	2.5	4	4.5	7.5	11.5	6.5	7	10	56.6	55.6	59.8	33.4	25	18.4	17.6	1.26	19.22192	17.21267574	24.21373689
reference	F	4.3	4	24.8	118.2	17.75075083		7	12	7	16	12	7	5	12	16	23	13	10	15	54	60.8	69.5	34.5	28.8	20	19.8	1.55	16.70612	17.99363375	28.82143623
reference	F	4.3	4	17.5	104.6	15.99464773		5.5	1.5	1.5	1.5	1.5	1.5	3.5	1.5	9	10.5	5	7	10	53	49.4	59	31.5	23.5	17.2	17	0.5	17.228	15.34191807	22.5313447
reference	F	4.3	4	19.5	109.7	16.20396723		3.5	7.5	5	8.5	6.5	5.5	7	5	13.5	14	8	3	15	52.2	52.8	58.4	31.3	23.7	17.8	18	0.63	14.525	15.65799052	25.40066063
reference	F	4.3	4	18	103.8	16.70620468		6	7	4	8	4	7	8	5	12	14	7	8	14	52.2	51.5	57.3	30.1	23.6	16.2	16.9	0.95	14.525	16.41636907	25.34093157
reference	F	4.3	4	14.5	105.7	12.97830654		4	1	1.5	1.5	1	3.5	4	2.5	8	11	4	4	7.5	55	48	54	29.1	20	15.1	15.5	-1.8	16.17488	10.78724288	22.71766976
reference	F	4.3	4	15	100	15		8	5	4	7	5	5	5	7	12.5	14.5	11	7	12	55	50.5	58.9	26.5	21.8	16.7	16.6	-0.18	15.26868	13.84	25.7820867
reference	F	4.3	4	19	108.4	16.16944214		1.5	3	1.5	3.5	3.5	6	3.5	3.5	11	16.5	7	3	14	56.2	52.6	56.1	35.8	24.4	17.7	18	0.61	16.61823	15.60585763	25.03791896
reference	F	4.3	4	18	106	16.01993592		6	6.5	6	13	5	5	7	6	12	13.5	8	6	11	56.5	55	59.5	31	22.5	16.6	16.8	0.52	18.24368	15.38010324	26.31942548
reference	F	4.3	4	17	103.4	15.90039246		8	2	2.5	4	3	4.5	6	4.5	10	11	7	8.5	10	52.5	54.5	57	30	22.2	16.4	16.5	0.44	14.71248	15.19959261	23.88159425
reference	F	4.3	4	16.5	106.3	14.6021705		3	2	2	1.5	1.5	2	2.5	2	7	7.5	7.5	5	7	52.3	50	54.2	29	21.8	15.5	16	-0.47	11.79108	13.23927746	19.66883931
reference	F	4.3	4	16.5	102	15.85928489		4	2	2	2.5	2.5	2.5	2.5	3.5	8	10	6.5	5.5	10	55.5	51	55	29.4	21.5	15.6	16	0.41	15.452	15.13752018	22.49373938
reference	F	4.3	4	15.5	102.3	14.81086525		7.5	5	4	11.5	7	4.5	5	5	10	15	6	5	10.5	50.5	47	55	30	22.5	15.5	16.2	-0.31	16.353	13.55440653	24.6326529
reference	F	4.3	4	16	101	15.68473679		3.5	3.5	4	5	2.5	3.5	4	4.5	8	12	9	5	9	52	51	57.5	31	22.5	17.2	16.6	0.29	14.525	14.87395255	22.79141874
reference	F	4.3	4	19	107	16.59533584		4	2	2.5	4.5	3.5	5	3	4.5	7.5	13	6	2	8	54.5	54	59.3	30.9	24.1	16.2	17	0.88	17.14167	16.24895712	24.11502425
reference	F	4.3	4	17.5	102	16.82045367		8	10	7	13	7	6	7.5	7	16	19	14	10	13	54.5	54.4	56	29.9	23.2	18.5	18	1.02	22.96175	16.58888504	29.33298362
reference	F	4.3	4	19	106.8	16.65754885		8	8	6	11	5.5	5.5	5.5	6.5	12	20	10	5	10	50.5	57	59	33.5	22.8	18.6	18.4	0.92	16.44167	16.34289876	26.01115282
reference	F	4.3	4	20	115.4	15.0182171		6	7.5	5.5	13.5	8	5	6.5	7	11	16.5	9	5.5	10.5	54.5	55	60.5	33.2	25.2	18	18	-0.16	18.81887	13.86750782	26.51172161
reference	F	4.3	4	19	107.5	16.44131963		6	3.5	3	5	3.5	7	5	5	10.5	20.5	7.5	5	14.5	53	52.2	60	32.2	23.5	18.2	17.7	0.78	16.353	16.01639264	25.48972166
reference	F	4.3	4	19.5	110.2	16.05725936		7	10	8	14	5.5	6	5	7	13	19	12	7	10	55	56	60	32.8	23.7	17.6	17.8	0.54	17.57072	15.43646163	26.91411865
reference	F	4.3	4	16	102.1	15.34859047		7.5	9.5	3.5	10	4	5.5	7	3.5	13	12	7.5	5	10	52	53	57	31	22.5	16.5	16.2	0.07	15.26868	14.36637161	25.03791896
reference	F	4.3	4	20	106.3	17.69960061		6.5	3	8	11.5	12.5	7.5	4.5	13.5	14	26.5	15	9	8	52	60.3	65.6	35.2	24.7	18.6	18.5	1.52	15.36047	17.91639692	28.45298786
reference	F	4.3	4	19.8	109	16.66526387		4.5	4.5	4	4.5	6	8	4	4	13.5	18	10	4	12.5	52.4	51.8	59.3	31.6	24.3	19.3	18.8	0.93	14.24183	16.35454844	25.63675942
reference	M	4.3	4	20	109.3	16.741319		6	2	2.5	2	2	2.5	3.5	2	9	9.5	5.5	6.5	10	58.5	53	59.2	31.5	23.5	18	18	1.07		20.06939169
reference	M	4.3	4	18.9	104.6	17.27421955		9	4	4	8	3	5	9	6	5.5	11	5	8	8.5	54.8	54.2	59.2	29.2	25.2	18.5	18.2	1.42		20.87407152
reference	M	4.3	4	20	110.7	16.32054863		10	6	4	7	3.5	7	10	5	11.5	17	7	8.5	14	54.5	52	60.5	31.2	23	18.5	18	0.78		19.43402843
reference	M	4.3	4	17.5	103.5	16.33643726		6	1.5	1.5	1.5	1	3	4.5	2	9	9.5	5.5	6.5	9	53.5	51	54	30.2	22.2	17	17.6	0.79		19.45802026
reference	M	4.3	4	18	105	16.32653061		3.5	5	4	6.5	5	5	5	5	10	13	5	4	10	57.2	55	57.8	28	22.2	16.8	16.9	0.78		19.44306122
reference	M	4.3	4	18	105.6	16.14152893		6	3	2	6	4	4	4	5	6	9	7	4	0	54.6	49	55.6	31	23	17.6	17.2	0.65		19.16370868
reference	M	4.3	4	17	108.2	14.52092893		8	5	3.5	5	3.5	4.5	4.5	4	10	10.5	6	7	8	52	51.2	57.5	29.8	21.2	16	16.6	-0.62		16.71660268
reference	M	4.3	4	17.5	106	15.5749377		8	4.5	4	5.5	4	4	5	4.5	11	12	7	5	7	52	54	54.2	29	21.8	16.8	17	0.22		18.30815593
reference	M	4.3	4	16.8	109	14.14022389		3.5	2.5	3	2.5	3	7	3	3	7	13	4.5	8.5	6.5	55	51.4	57	30	23.1	17.5	17.4	-0.94		16.14173807
reference	M	4.3	4	23	114.3	17.60497348		7	7	8	8.5	11	9.5	9	10.5	16.5	19	11	7	11	55	53.6	63.3	34	25.5	19.6	19	1.64		21.37350995
reference	M	4.3	4	20.3	109.5	16.93042264		5	5	4	7	4	10	5	5	10	20	15	10	15	54.8	52.3	60	32	23.5	16	16	1.2		20.35493819
reference	M	4.3	4	16.7	109.7	13.87724373		5.5	4	3	5	6.5	5	4.5	3.5	10	10	5.5	7.5	7.5	54.3	52	57.6	27	21.8	17.3	17.3	-1.17		15.74463803
reference	M	4.3	4	17	106	15.12993948		9	6	2	5	2.5	4	5	4	11	11.5	8	3	6.5	52.2	50	55	28.5	22	16.2	16.8	-0.12		17.63620861
reference	M	4.3	4	16	102.3	15.2886351		3.5	2	2	3	5	3	2.5	2	5	9	6	1.5	10	52.2	49.1	52.8	27.3	21.9	15.9	16.3	0.01		17.875839
reference	M	4.3	4	16	102.3	15.2886351		6	4.5	4.5	6	8	5.5	4	5	11	14	7	5	11	52.9	52.2	55.5	31.1	21.7	17.6	16.2	0.01		17.875839
reference	F	4.3	4	19	105	17.23356009		7.5	4	2.5	5	3	4	5	5	12	13	7.5	5	6	55	50.6	57.8	32.5	24.2	18.8	18.2	1.26		17.21267574
reference	M	4.3	4	20.5	109.8	17.003925		5	5	5	10	4	6	10	5.5	14	14	10	11	15	55.6	52.1	60.4	31.8	24.2	17.3	17.6	1.24	17.67208	20.46592675	22.63922497
reference	F	4.3	4	16.9	106	15.04093984		5	6	2	4	7	4.5	5	4	8	0	9	10	0	56.2	50	55.8	31.7	22	17.4	16.2	-0.15		13.90181916
reference	F	4.3	4	15.7	105.8	14.02582181		5.5	3	1.5	3.5	2.5	2.5	5	3.5	7	13.5	7.5	3.5	8.5	49.2	47.8	55.8	29.7	22.7	16.8	17	-0.91		12.36899093
reference	F	4.3	4	17.5	104.4	16.05598861		8	5	5	10	8	10	12	7	13	18	15	12	16	53	51	58	32	23	16.1	18	0.54		15.4345428
reference	F	4.3	4	16.4	104.4	15.04675504		5	3	4.5	11	6.5	6	6.5	4	11	12.5	4	6	9	54.3	55	56.3	29.7	22.9	16.3	16.5	-0.14		13.91060011
reference	M	4.3	4	19	107.7	16.38031293		5	2.5	3.5	3.5	2	4	5	3.5	11	14	5	13	14	54.2	57.5	56.5	31	22.5	16.6	16.8	0.82	24.82552	19.52427252	23.0299154
reference	M	4.3	4	18.5	114	14.23514928		5	4	3	5.5	3.5	5	5	4	10	8	7.5	5	8	57	52.5	55.2	28.5	21.5	16.5	16.9	-0.86	18.402	16.28507541	20.91813203
reference	F	4.3	4	18	110	14.87603306		8	5	3.5	10	5	4	5	5.5	12.5	11.5	11	5	9	54	54	57	30.8	22.8	16.2	17	-0.26		13.65280992
reference	M	4.3	4	14	96.8	14.94091934		5	4	3	3	3	3	4	4	6	12	4	5	12	57	48.5	50.5	28	21	17	16	-0.27	21.13372	17.3507882	20.01749524
reference	F	4.3	4	15	105.2	13.55375963		6	5	2.5	5	3.5	4	3.5	4	9	10	6	5	7	50.5	49	52.5	27.2	21	15.5	16.5	-1.3		11.65617704
reference	M	4.3	4	20.5	113.7	15.8574347		7	5	4	6	5	8	7	5	8	14	12	13	14	53	55	59.3	30.2	22	17	17	0.44	13.672	18.7347264	19.77358582
reference	F	4.3	4	18	102.8	17.03280898		5	6	4	10	5	5	5	5.5	11	13	8	2.5	9	55	53.5	61	32.8	23.5	17.5	17.7	1.14		16.90954156
reference	F	4.3	4	16.5	103.4	15.43273386		10	6	4	8	4	5	6	4	10.5	13.5	8	8	10	54.5	54.8	57	29.5	21	17.2	16.8	0.12		14.49342813
reference	F	4.3	4	13.5	103.1	12.70037189		4	2.5	2	2.5	2	3	3	3	9.5	8	6	5	10	55	46	50	27	20.8	14	14.8	-2.06		10.36756155
reference	F	4.3	4	17.5	105.7	15.66347341		7	7	5	7	4	4	5	7	12	16	10.5	5	11	55	54.5	59.5	31.5	22.8	16.2	16.2	0.28		14.84184485
reference	M	4.3	4	17.3	107.5	14.97025419		5	4	4	5	5	5	5	5	10	15	10	10	14	54	48	55.1	27	20.2	15.5	16	-0.25	21.38992	17.39508383	22.26587856
reference	M	4.3	4	20	109.3	16.741319		7	8	5	10	5	8	8.5	5	10	12.5	7	4	12	58.6	54	59.2	34	24	18	19.2	1.07	17.947	20.06939169	21.88174044
reference	M	4.3	4	20.7	109.8	17.16981695		2	1.5	4	3	8	3.5	2	4	8	10.5	8.5	2	9	58.5	55.5	58.5	32.5	23.4	18.5	18.1	1.36	17.11792	20.71642359	19.27175125
reference	M	4.3	4	16	103	15.08153455		4.5	2	2	2	3.5	5.5	2.5	2.5	11	14	7.5	3	9	54.2	51.9	53.2	29.5	21.8	18	17.5	-0.16	12.678	17.56311717	18.82577936
reference	M	4.3	4	18.5	109.1	15.54254836		5.5	3	3	3.5	3	5.5	2.5	5	10	12	4.5	4.5	10.5	55.5	54	57.8	30.5	23	17.7	17.2	0.2	16.93192	18.25924802	20.8858486
reference	F	4.3	4	21	114.3	16.07410622		7	4	3	7	2	3	4	4	11	13.5	5	4	9	53.8	53.3	61.3	33.8	24.5	17	18	0.55		15.46190039
reference	F	4.3	4	16	102.7	15.16977347		5.5	7.5	5.5	13	3	7	6.5	4.5	14	13	10	6	9.5	52	48	56.5	31	22.2	17.2	17	-0.06		14.09635794
reference	M	4.3	4	16	100	16		5	5	2	5	1	3	5	3	10	10	5	4	8	51.5	49.5	53.7	29	21	16.5	17	0.54	11.36188	18.95	17.17585007
reference	F	4.3	4	15.6	104.6	14.25808598		7	3	3.5	6.5	7	5	6.5	4.5	12.5	16	14	9.5	10.5	51.9	51.6	56.8	30	22.6	16.7	16.8	-0.73		12.71970983
reference	F	4.3	4	16.2	105.9	14.44518454		4	3.5	2.5	6.5	6	4.5	8	3.5	13	17.5	11	5	10	51.6	51.7	57.4	30.1	22.7	17.2	17.3	-0.58		13.00222866
reference	M	4.3	4	18	107.2	15.66328804		3	3.5	2	4	2	5.5	4.5	5	13	14.5	4.5	5	13	54.6	52.2	56.8	30.5	23.5	17.7	18.1	0.29	17.11792	18.44156494	21.88174044
reference	M	4.3	4	19	107.5	16.44131963		8	7	3	12	5	7	7	4	14	12	13.2	7	12.5	57.5	56	57.5	29.8	22.9	17.2	17.7	0.86	15.80248	19.61639264	21.85172577
reference	M	4.3	4	17	104.5	15.56740917		3	3	1	2	1	3	4	2	8	7	3.5	3	6.5	53	50.4	54.7	30.5	23	16.5	17.3	0.22	13.57332	18.29678785	16.82802581
recent	M	4.31	4	16.5	101.9	15.89042732		3	1	2	5	2	2	5	4	7	9	5	2	4	54	52.3	53	27.8	21.5	14.7	16	0.46		18.77754525
recent	F	4.31	4	21.2	108.3	18.07502671	0.297169811	8	11	5	15	5	7	10	6	13	21	14	7	16	57	58.3	61	32.5	25.2	19	18.5	1.73	22.7976	18.47629033	23.04612449
recent	F	4.31	4	16.9	104.6	15.44625981	0.230769231	4	6	4	8	8	3	5	5	8	14	7	5	12	57	55.7	56.3	31.5	21	17.4	16.2	0.14		14.50685231
recent	M	4.31	4	19.1	108.9	16.10562592	0.19895288	8	8	7	8	4	4	7	5	7	12	7	4	12	55.5	54.5	59	31.5	24	16.5	17.5	0.62	16.9264	19.10249514	15.2855295
recent	F	4.32	4	17.2	105.7	15.39495672	0.168604651	5	5	3	7	7	2	4	3	6	13	9	3	7	55.9	54	57.9	31	24	16.2	17	0.1		14.42238465
recent	F	4.33	4	16.4	102.9	15.48863333	0.243902439	7	5	3	11	6	5	7	3	9	14	7	3	7	51	52.5	56	31.4	21.5	16	16.4	0.17	17.5816	14.55683633	21.18350162
recent	F	4.33	4	16	102.5	15.22903034	0.18125	5	7	6	8	5	4	4	3	9	10	7	7	5	51.5	51.3	54.3	29	21.1	15.3	15.9	-0.01	21.4936	14.16483581	21.34996672
recent	M	4.33	4	16.6	102	15.95540177	0.21686747	6	4	3	8	3	3	6	4	8	4	6	4	7	55.5	52.4	55	27.8	22	17	17	0.52	17.1652	18.86165667	14.88210095
recent	F	4.34	4	20.3	111.1	16.44628909	0.18226601	6	10	3	9	14	6	11	7	10	20	16	4	10	55.4	55.7	60.3	33.5	24.8	19.7	18.8	0.79		15.99589653
recent	F	4.34	4	15.7	102.3	15.00197319	0.191082803	5	3	2	4	5	2	3	4	6	12	11	3	9	54	50.5	55.6	30	22	16	15.7	-0.18		13.81497952
recent	M	4.34	4	18.1	111.2	14.63757052	0.237569061	11	5	3	11	3	4	6	4	11	15	8	4	10	53.7	57	57.5	27.1	20.5	15.7	16.2	-0.51	18.598	16.86473149	15.9625144
recent	M	4.34	4	15.8	103.3	14.8066375	0.164556962	4	4	3	4	3	4	4	3	6	9	5	4	5	55	51	53	27	20	15	15.5	-0.37	11.434	17.12002263	12.52693892
recent	F	4.35	4	14.7	100	14.7	0.217687075	3	4	1	4	3	6	3	3	7	11	5	1	5	50.5	52.5	52.5	28	20.8	16	15.5	-0.39	16.0168	13.352	19.76333619
recent	F	4.35	4	17.1	103.4	15.99392418	0.239766082	8	10	5	11	4	11	9	5	13	12	6	6	12	49.5	53.1	55.2	27.6	20.8	16	14.8	0.5	23.0584	15.30582551	24.53722552
recent	F	4.35	4	18.4	107.5	15.92212006	0.14673913	5	6	3	6	3	8	6	3	11	15	13	7	14	53.5	52.7	52	29	22.4	17.7	16.9	0.45		15.19740129
recent	M	4.36	4	19	110.1	15.67396826	0.163157895	7	3	3	4	5	2	3	3	6	10	9	3	5	58.7	52.2	57.2	31.7	22.5	18.3	17.9	0.31		18.41569207
recent	M	4.36	4	17.2	102.8	16.27579524	0.244186047	5	3	2	5	8	5	5	4	9	14	6	4	11	54.2	52.2	56.1	29.4	22.5	17.2	17.2	0.75		19.32445081
recent	F	4.37	4	19.2	108	16.46090535	0.203125	5	5	2	13	1	3	6	3	10	15	9	5	6	55	59	59	32.2	24.4	18	17.2	0.79	19.4072	15.99696708	20.22513094
recent	F	4.37	4	16.5	104.7	15.05187423	0.187878788	4	5	2	8	2	3	5	4	8	18	8	5	8	52	56.2	55.8	28.7	21.8	16.7	15.8	-0.14	14.9736	13.86933009	18.88520582
recent	F	4.38	4	13.4	95	14.84764543	0.194029851	4	2	2	3	4	2	4	3	6	14	9	3	10	49.6	48.6	50.8	28.8	20.4	14.9	15.5	-0.28		13.5539446
recent	M	4.39	4	18.1	106	16.10893556	0.232044199	4	3	2	10	2	4	5	3	9	13	4	3	7	55	54.6	56.5	29.5	22.2	17.4	16.9	0.63	15.016	19.0514927	14.14413755
recent	M	4.4	4	16.6	107.1	14.47201974	0.174698795	5	5	3	6	7	3	6	4	6	10	9	3	9	52.8	51	54.2	28.9	20	16.2	16.5	-0.64		16.57274981
recent	M	4.4	4	17.6	104.6	16.08604572	0.1875	7	4	3	7	2	5	7	3	8	9	5	3	6	54.5	53.5	57	31.2	22.9	17	17.1	0.62	13.3444	19.00992904	14.0351638
reference	F	4.4	4	17.5	112.5	13.82716049		7	4	2	4	1.5	3	5.5	3	11.5	11.5	3.5	9	0	54.6	50.5	57.5	29.5	21.5	17	17.5	-1.06	17.65575	11.99901234	24.53722552
reference	F	4.4	4	16.5	105.5	14.82446486		2.5	1	1.5	1.5	1	2	2	2	9	8.5	6.5	4	6	52.5	50	58	30.5	22.5	17.3	16	-0.31	14.71248	13.50494194	21.83622461
reference	F	4.4	4	18	103.9	16.67406192		10	7	5.5	14	10	5	5	6.5	15	20	7	7	9	56.4	56.2	58.5	31.5	23.7	19	18.2	0.92	17.90928	16.2978335	27.14951014
reference	F	4.4	4	20	108.5	16.98910574		5.5	6	4	6	5.5	4	4	6	9	16	10	9	10	57.5	56.2	62	33.5	24.5	17.5	17.2	1.11	15.90575	16.77354967	24.31167093
reference	F	4.4	4	17.5	101.7	16.91983575		3	9	5	9	6	6	6	5	14	20	8.5	4	12	54.5	53.1	58.8	29.6	22.4	17.6	17.1	1.07	19.53968	16.66895198	27.27840365
reference	F	4.4	4	19	103.5	17.73670331		4.5	8	6.5	10.5	11	7	6	7	12.5	18	8	5	16	55.2	53	60.8	30.8	22.4	18.2	17.3	1.53	17.39988	17.902422	26.94049206
reference	F	4.4	4	17.5	108	15.00342936		5.5	1	2.5	1.5	1.5	2	3	3	8	8.5	6.5	7	10	55.7	53.8	57	32.2	22.1	16.7	17.1	-0.18	16.17488	13.77517833	22.45601896
reference	F	4.4	4	20.5	113.2	15.99782742		5	5	3.5	10.5	3.5	3	3	5	10	18	11	5	12	56.5	53	61.5	34	24.5	17.5	17.1	0.5	16.17488	15.2767194	24.14801576
reference	F	4.4	4	19	106.5	16.75152637		7	8	6	10	7	14	14	7	12	17	17	14	15	51.8	52	59	30	23	16.5	17	0.97	16.70612	16.41480482	28.21713514
reference	F	4.4	4	18	102.7	17.06599515		5	7	3	5	4	15	15	7	12	15	10	15	18	51.8	50	57.2	28	22	16.5	16.6	1.16	16.70612	16.88965268	28.40616807
reference	F	4.4	4	19	111.5	15.28283295		6	8	4.5	9	5	5	4	4.5	10	10	6	5	11.5	53	51.8	58.5	31	23.5	16.6	17	0.02	16.08543	14.19707775	24.53722552
reference	F	4.4	4	16.5	106	14.68494126		7.5	3	2.5	3	2.5	3.5	4	4.5	9.5	12	10	5.5	10.5	52.5	49.6	54.6	28	21.8	14.8	15.8	-0.41	13.37828	13.2942613	22.90122237
reference	F	4.4	4	19	114.8	14.41683157		14	5	4	5	4	10	10	4	10	18	12	14	14	53	50.4	56.2	29	22.3	16	16	-0.6	13.28103	12.88941567	24.88360453
reference	F	4.4	4	15	102.2	14.36115824		5	5	3	5	3	4.5	5.5	4	11.5	12	6	4	7	49.5	46	54	29.2	23	16.6	16.8	-0.65	13.66847	12.80534894	23.84788554
reference	F	4.4	4	20.5	107.8	17.64072132		5.5	10	4	11	4	5	7.5	5	13	16.5	7	4	13	56	52	62.5	35.7	26.2	18.6	19.2	1.48	16.70612	17.75748919	25.81095048
reference	F	4.4	4	14.7	98.4	15.18193536		6.5	3	3	4.5	4.5	6.5	6.5	4	11	14	9	7	13	50	48.6	54.7	28.5	20.9	16	16.4	-0.05	19.14183	14.04472239	26.18024164
reference	F	4.4	4	18	108.1	15.40356045		8.5	11	6	11.5	6.5	5	5	7	13.5	15	10	7	10.5	56.4	54	59	31	23	17	17.7	0.1	21.35888	14.37937628	28.00103601
reference	F	4.4	4	22.5	113.2	17.55859107		5.5	3.5	5	13	12	8	6.5	10.5	15	23	10	3	18	56.4	57.1	64.5	37	26.7	19.2	18.1	1.43	23.02832	17.63347252	30.21705324
reference	F	4.4	4	18.8	109.3	15.73683986		5	4	3	6	3	7	7	5	10	15	10	11	15	52	52	58	30	22.1	16	16	0.33	11.99312	14.88262819	23.88159425
reference	F	4.4	4	20.5	108.3	17.47820979		7	7	4	10	5	7	10	7	13	15	8	7	10.5	56.5	54.5	62	35	25.5	18.8	18.6	1.39	15.26868	17.51209678	26.42966993
reference	F	4.4	4	18	110	14.87603306		8	7	3	5	3	5.5	6	3	11	15	7	5	8	53.5	51	56.2	31	22.5	16.8	17.3	-0.26	15.26868	13.58280992	24.24646746
reference	F	4.4	4	18.9	106.8	16.56987754		5	6	4	4	4	13	10	6	12	22	19	14	14	55.5	52	59	35	22	16	16.5	0.86	19.06148	16.14051509	28.40616807
reference	M	4.4	4	17	104.4	15.59724608		3	1	1	1.5	1	2	2.5	2.5	6.5	5.5	5	3	6.5	56	52	56.5	29	23	16	17	0.26		18.27184158
reference	M	4.4	4	15	108.5	12.7418293		1.5	2.5	1	2	2	2	1.5	2	6.5	8	3	1	6	51	45.5	52.6	27.3	20.2	15.8	16.2	-2.24		13.96016224
reference	M	4.4	4	15.7	101.3	15.29962414		4.5	3	3	3.5	2.5	3.5	4	3.5	6	11	7.5	3.5	4.5	56	54.8	56	27.3	22.1	16.7	16.9	0.03		17.82243245
reference	M	4.4	4	23.9	114.2	18.32591607		5	8	10	8	6	6	11	8	10	25	15	14	15	58.3	56.8	63.3	34	25	18	18.5	2.08		22.39213327
reference	M	4.4	4	17	106	15.12993948		4.5	3	2.5	3.5	3	3	3	3.5	8	12	5	7	10	51	49	56.2	29.6	22.2	16.7	17.1	-0.11		17.56620861
reference	M	4.4	4	17.6	109.7	14.62511914		4	2	3	3	3	3	2	3	7	10	5	3	10	54.3	51.3	54.5	29	22.3	16.7	16.7	-0.51		16.8039299
reference	F	4.4	4	16.5	105.8	14.74051336		2	4	2	3	3	2.5	3.5	4	11	7	7	4	15	54.5	47	55	27	22.7	16.3	16.4	-0.36		13.37817517
reference	F	4.4	4	16	108.1	13.69205373		5	6	4	9	5	3.5	5	4	10	14	7	6	8	52	52.3	57.5	28.2	21.8	16.1	16.5	-1.18		11.79500113
reference	F	4.4	4	16	104	14.79289941		8.5	4	3.5	5	3.5	4.5	6	5	8.5	15	10	6	14	52	52	55.5	30.4	23.1	17	16.9	-0.33		13.45727811
reference	M	4.4	4	16.5	103.7	15.34357044		5	4.5	2.5	4	3	2	2	4	8	8	5	6	8	56.2	50.2	55.6	28.2	20.3	16.6	16.8	0.06	12.678	17.88879136	16.95955399
reference	M	4.4	4	15.5	106.5	13.66571888		5	2.5	2.5	2.5	2.5	3	3.5	4.5	8	7	7	3.5	7	52.5	46.7	56.5	29	21.8	15.2	16.2	-1.35	16.74528	15.35523551	19.16167276
reference	M	4.4	4	16.8	103.3	15.74376645		4	2.5	2	3	2	4	7	3.5	2.5	0	9	11	0	54.3	49.5	56.3	32	23.5	17.2	17.5	0.36	17.488	18.49308734	17.21868058
reference	M	4.4	4	17.5	104	16.17973373		8	7	2	7	2.5	5	6	4	10	12	10	7	12.5	55.6	50.4	57.6	32.5	23	17.8	18.2	0.68	15.42088	19.15139793	19.84373699
reference	M	4.4	4	17.5	105.7	15.66347341		6.5	3.5	2.5	4.5	3	4.5	3.5	4	7	12.5	6	5	9	53.3	51.8	55.4	28.6	23	17.4	17.4	0.3	19.12168	18.37184485	20.01749524
reference	M	4.4	4	18	111.7	14.42667203		3.5	3.5	3	5	2.5	5	5	4	10	11	6	3.5	8	54	50.8	57.6	30	22.5	16.8	17.3	-0.68	15.22912	16.50427477	19.77358582
reference	F	4.4	4	17	101.3	16.56647199		4.5	3	3	6.5	6	5	3.5	4	10	15	8	2	11	52.2	51.3	56.6	29.5	22.4	17.9	17.4	0.86		16.1353727
reference	M	4.4	4	19	109	15.99191987		4	3	3	3	3	6	5	4	7	10	7	9	10	51	50	56.8	29.5	23	16.3	16	0.55	15.22912	18.867799	19.05066228
reference	M	4.4	4	18	105.8	16.08056003		2	2	3	3	3	3	5	3	8	12	4	7	10	55.8	52.2	57.2	35	24	17.5	18	0.61	18.94272	19.00164565	19.48917565
reference	M	4.4	4	19.5	113.6	15.11046915		5	3	3	6.5	3	3	5	4	8	7.5	5	3	6	52.5	52.5	57.5	30	23	17	18	-0.12	19.03228	17.53680842	19.87867273
reference	M	4.4	4	17.5	104.8	15.93365771		4	3	2	3.5	2	3	5	3	9.5	12	6.5	8	12	52.5	54.5	55.2	27.2	22.1	16.6	17	0.5	19.03228	18.77982314	20.05197323
reference	M	4.4	4	17	106.6	14.96010053		5	2.5	2	5	4	3.5	3	3	7	6.5	5	5	6	53.7	52	55.2	29.3	22.4	16.8	17.3	-0.24	19.12168	17.3097518	19.34462703
reference	M	4.4	4	16	101.2	15.62280304		3.5	4	3.5	5	4	4.5	5	4.5	8.5	10	9	8	10	51	49.5	63.5	27	21.4	15.8	16.5	0.27	18.49252	18.31043259	20.45881871
reference	F	4.4	4	14	101	13.72414469		3	3	2.5	3	2.5	3	2	3	8.5	7	6	3	10	49.2	44	51.7	26.8	20.2	15.3	15.5	-1.15		11.84345848
reference	F	4.4	4	14	95.8	15.25446629		8	7	5	8	6	6	6	6	15	15	10	7	12	49.2	50	54.7	28	20.2	16.5	16.2	0		14.1542441
reference	M	4.4	4	17	108.3	14.49412519		4	9	5	6	4	6	7	7	14	15	11	11	14	52	49	58.3	28	22	15.5	15.8	-0.63	16.18152	16.60612904	22.61087504
reference	M	4.4	4	19	111.4	15.31028303		3	3	3	3	3	4	6	5	10	20	4	15	21	52	49	57	32	22.5	17	17	0.03	14.26072	17.83852738	19.41710031
reference	M	4.4	4	18	106.5	15.86986709		7.5	4	2	3	3	5	3	3	8	13	5	2	11	53	50.3	56	30	23.4	17.5	17.9	0.46	15.70732	18.68349931	18.86352902
reference	M	4.4	4	15	99.1	15.27368924		4	4.5	2.5	6.5	2.5	3	3	3	8	8	5.5	4	10	51	50	52.2	29.2	21.6	15.5	16.5	0	13.37548	17.78327075	17.17585007
reference	F	4.4	4	18.7	106.7	16.42527947		5.5	3.5	3.5	5	3.5	5	8	4.5	12	16	9.5	5.5	10.5	53	50.5	51.7	33.3	24.9	18.6	17.6	0.77		15.922172
reference	M	4.4	4	21	112.4	16.62212991		14	3.5	2	3.5	4.5	3	1	3	5.5	10	5	2	10	56.3	58.1	60	31.5	23	17.7	18.2	0.99	18.31132	19.81941616	18.28551769
reference	M	4.4	4	22	105.8	19.65401782		6	6.5	3	9	9	9	5	9	9	21.5	12	4	14	57	58	62.3	34.8	25.9	20	19.5	2.83	19.83112	24.39756691	23.59529768
reference	F	4.4	4	18.8	106.8	16.48220623		4.5	1	2	2.5	3.5	3	4.5	2.5	6	9	7.5	8	5.5	54.2	50.3	56.2	30	23.6	16.2	16.5	0.8		16.00813141
reference	M	4.4	4	16	98	16.65972511		6	6.5	2	8	5	4	7	5	10	15	10	6	10	53	52.2	54.5	28.2	21.2	17	17.2	1.02	16.93192	19.87618492	20.39187747
reference	F	4.4	4	16	106.5	14.10654852		7	7	4	13	5	5	5	4.5	12.5	13	8	5	9.5	54.5	50.7	57.8	30	21.8	16.5	17	-0.84		12.42088827
reference	M	4.4	4	22	105.6	19.72853535		10	8	6	13	6	6	8	6.5	13	17	11	8	13	53	58	64	36.5	25.8	19	18.2	2.87	14.45568	24.51008838	21.63969943
reference	M	4.4	4	20.5	108.9	17.28614301		4.5	2	4	5.5	4.5	5	2	5	11.5	14.5	6	3	12	57.2	56	61.5	34.2	24	18.3	17.7	1.44	16.83868	20.82207595	21.1735994
reference	M	4.4	4	20.5	106.8	17.9726185		5	3	2.5	5	5	3	2	4	10	11	6.5	3	12	57.2	57.3	59.5	32.5	25.2	18.4	18	1.87	14.94028	21.85865394	19.01344886
recent	F	4.41	4	15.8	106	14.06194375	0.164556962	5	2	3	6	3	3	6	4	10	12	6	6	9	51.8	55.5	54.2	28.2	21.5	14.9	15.6	-0.88	17.8424	12.34653506	19.95015859
recent	M	4.41	4	18.2	106.7	15.98610088	0.236263736	7	4	2	5	2	2	2	4	7	8	5	2	5	54.7	51.9	56.3	26.9	22.1	14.8	16.3	0.55	15.2548	18.85201233	12.8911365
recent	M	4.41	4	21	114.5	16.01800118	0.142857143	4	2	2	5	2	2	4	3	7	10	5	3	5	57.9	55.4	57.5	32	24	17.6	17.8	0.57	14.7772	18.90018178	12.8911365
recent	F	4.43	4	14.5	99.9	14.52904356	0.193103448	6	8	4	7	2	4	8	2	11	12	10	4	8	50	50	54	28	21.5	15	16	-0.52	18.4944	13.03785578	19.95015859
recent	M	4.43	4	18.5	110	15.2892562	0.232432432	6	8	3	13	4	5	6	3	8	10	7	8	8	54.1	54	56.5	31	22.5	17	16	0.02	17.6428	17.78577686	16.51583997
recent	M	4.44	4	16.8	107	14.67377063	0.208333333	5	2	2	5	2	2	5	2	6	13	4	4	8	54.5	53.5	56	27.5	21.3	15.5	15.6	-0.47	12.1504	16.84939365	11.36725284
recent	M	4.44	4	16.2	105.5	14.55492913	0.172839506	5	4	2	4	3	2	5	3	7	13	9	5	11	55.2	50.5	53.2	27.8	21.6	16.2	16.8	-0.57		16.66994299
recent	M	4.45	4	18.5	110.7	15.09650748		3	1	1	3	1	2	4	2	7	5	3	1	5	57	54.2	57.1	29.4	21.1	16.5	17.1	-0.12		17.48072629
recent	M	4.45	4	21.8	119	15.39439305	0.21559633	8	8	6	6	9	8	8	7	11	14	6	6	12	57.5	58.7	61.4	31.8	22.5	18.7	17.2	0.1	21.2248	17.93053351	19.98292668
recent	M	4.45	4	17.7	106.3	15.66414654	0.175141243	5	4	2	7	3	4	8	5	10	12	6	3	7	56.3	51.8	58	29.2	21.8	16.5	16.7	0.31	16.9264	18.33786128	15.08539488
recent	M	4.45	4	18.2	107.3	15.80781862	0.159340659	5	3	2	5	2	2	4	3	8	13	7	2	6	54.6	53.8	57.2	29.7	22.5	17.8	17.8	0.42	13.822	18.55480612	12.8911365
recent	M	4.45	4	15.8	102.7	14.9801513	0.170886076	4	4	2	3	3	2	5	3	9	10	6	6	10	54.4	51	53.7	29.3	21.9	16	15.9	-0.22		17.30502846
recent	M	4.45	4	15.6	100.1	15.56884674	0.224358974	5	5	2	3	3	4	6	4	8	11	7	2	9	54	50.2	52.3	26.4	21.8	16.6	16.3	0.24		18.19395858
recent	F	4.46	4	19.2	112	15.30612245	0.166666667	5	3	3	10	5	5	9	5	11	13	6	7	13	53.6	54.3	60.3	31.6	24	18	17.5	0.04	19.4072	14.1902449	21.34996672
recent	M	4.46	4	17.6	107.1	15.34382816	0.198863636	7	8	3	6	6	6	6	4	9	15	7	8	14	53.5	51.5	56.6	30.8	22.8	17	17.3	0.06		17.84718052
recent	M	4.47	4	20.8	115.1	15.70047124	0.201923077	7	7	8	10	10	6	7	4	12	14	7	4	13	56.8	55.5	62.7	33.6	24.4	18	18.5	0.34	20.0308	18.37871157	20.05197323
recent	F	4.48	4	20.3	113	15.89787767	0.251231527	11	15	9	24	10	9	11	5	11	22	9	9	14	54.7	60.3	59.5	30.8	24.4	17	17	0.43	22.7976	15.06979528	23.88159425
recent	F	4.49	4	18.4	113.3	14.33368986	0.141304348	6	5	2	5	8	3	5	3	8	16	9	6	10	52.8	52.2	58.4	31.5	23	16.3	16.7	-0.67		12.70087169
recent	M	4.49	4	16.1	101	15.7827664	0.229813665	4	4	2	7	2	2	6	3	7	12	8	3	5	53.2	53	53	27.4	21	15.8	16	0.4	13.822	18.48897726	12.64949834
recent	F	4.5	4	15.7	100.5	15.5441697	0.21656051	3	5	3	5	3	4	6	4	8	12	7	2	7	51.2	55.2	55.5	28.6	21.4	16.5	16.2	0.2	16.7992	14.52169625	19.38086479
reference	F	4.5	4	19	112	15.14668367		6	8	4	9	4	4	8	5	8.5	13	8	9	11	54.6	50.3	59.6	32.8	23.4	16.5	16.8	-0.07	21.932	13.92149234	26.12413209
reference	F	4.5	4	18	108.8	15.20599048		5	4	4	8	5	4	8	5	12	14	10	7	12	50.3	52.4	59.2	32.2	23	17.4	17.1	-0.03	19.697	14.01104562	26.26393739
reference	F	4.5	4	15.9	105	14.42176871		5.5	3	3	4	2	3	4	5	10	10	8	4	7	56.2	48.6	56.2	27.5	22.4	16.4	16.2	-0.6	14.89892	12.82687075	23.67795293
reference	F	4.5	4	15.5	103.2	14.55366264		7.5	3.5	2	3	2	3.5	5.5	3.5	10	11	6.5	6.5	10	50.8	49.5	53.5	26.5	21.3	15.7	15.5	-0.5	12.79088	13.02603059	22.49373938
reference	F	4.5	4	15	103.4	14.02975805		6.5	5	2.5	4	4	4	5	2.5	4	11	7	4	9	52.5	47.5	51.3	29.1	20.6	16	15.6	-0.9	11.89223	12.23493466	19.28333775
reference	F	4.5	4	20	107.4	17.33889565		4	4	4	8	4	5	5	5	10	15	15	12	15	54	52	58.7	30.5	25	16.7	16.5	1.3	12.593	17.23173243	23.47090788
reference	F	4.5	4	19.5	110.4	15.99913359		6	3.5	3.5	7	3.5	3	3	3.5	10.5	12	6.5	6	9	55.8	56.6	60.8	31.2	23	16.8	17	0.5	12.98772	15.20869172	22.60621292
reference	F	4.5	4	16	98.8	16.39102428		5	4	3.5	4.5	3.5	9	4	5	10	13	8	7	10	51.8	51	56.2	31.9	22.3	17.8	17.3	0.74	16.88112	15.80044666	26.03949339
reference	F	4.5	4	13.5	99	13.77410468		5	4	2.5	4	3	3	3	4	8	10	6.5	3	5	52	47	51	29.2	20.5	15.6	16	-1.11	15.99572	11.84889807	23.04612449
reference	F	4.5	4	20	111.2	16.17411107		7	8	7.5	14	8	8	8	5	14	20	17	8	12.5	57	55.2	62.5	35	23.5	17.8	17.5	0.6	15.90575	15.47290772	26.56612597
reference	F	4.5	4	18	104.2	16.57818826		8	10	6.5	17	7	6	7	5.5	12.5	17	10	5	11	57	57	59.5	32.9	22.9	17.6	17	0.86	15.90575	16.08306427	25.83974778
reference	F	4.5	4	19.7	108.5	16.73426915		5	10	5	5	5	12	8	10	12	28	22	13	15	53	55.2	60.5	29	23	16.5	17	0.95	15.63428	16.31874642	28.21713514
reference	F	4.5	4	16.5	104.5	15.1095442		7	8	6	12	5.5	8	8	6	16	17	9	8	11.5	52.5	51.2	58.5	29	23.5	16.4	17	-0.1	12.39408	13.86541174	26.37466892
reference	F	4.5	4	14	100.6	13.83349999		3	3.5	2	3.5	1.5	2.5	5.5	3.5	10	12	10	3	7	49.7	46.7	53.3	27.2	21.3	15.8	16.4	-1.06	15.452	11.93858498	23.22489438
reference	M	4.5	4	16.5	108	14.14609053		3	6	5	7	6	7	8	5	14	12	7	5	10	55	52.5	57	29.5	23	17.5	17.5	-0.9		16.0105967
reference	M	4.5	4	18	106	16.01993592		7	4	3.5	6	3	4	4	5	10	11	7	7	9	53	51.8	54.1	30.1	22	16.5	16.5	0.57		18.84010324
reference	F	4.5	4	21.5	114.5	16.39938216		9.5	6	7	10	5.5	6.5	9.5	9.5	14.5	17.5	10.5	8.5	14.5	50.2	60.5	63.5	23.1	25	18.8	17.6	0.75		15.81306706
reference	F	4.5	4	17.9	109.3	14.9834805		9	6	3.5	3	3	9	5	12	4	13	4	4	7	55.6	50.8	59	27.5	22.8	17.1	17.1	-0.19		13.67505556
reference	F	4.5	4	23	114.4	17.57420901		7	5.5	3	8	9	7	7	5	15	22	14	10	10	55.6	54.1	64.9	34	24.5	19	18.6	1.43		17.58705561
reference	F	4.5	4	18	115	13.61058601		5	3	4	4.5	3.5	5.5	7	4.5	11	14	7	7.5	0	60.5	50.6	58.3	31.8	22.6	18.4	17.6	-1.24		11.60198488
reference	M	4.5	4	17.2	105.2	15.54164438		4.5	1.5	4	2.5	3.5	4.5	5	3.5	9.5	12	7	7.5	7	53.9	53.2	57.6	30.8	22.2	17.5	17.5	0.22		18.11788301
reference	M	4.5	4	16.5	103.3	15.46262777		3	2	2.5	2.5	2	3	3	2.5	9.5	11.5	7.5	8	11	57	51.4	56.2	28	21	16	16.2	0.16		17.99856793
reference	M	4.5	4	15.5	104.5	14.19381424		4.5	2.5	2	8.5	5.5	8	9.5	4	11	20	12	9	10	54.6	51.7	56.2	30.4	22.2	16.2	16.8	-0.87		16.0826595
reference	M	4.5	4	18.8	110.4	15.42480571		5	5	3.5	3.5	8	3.5	2.5	4.5	9.5	12.5	9	2.5	7	56.4	57	58.8	27.5	23	18	16.9	0.13		17.94145662
reference	M	4.5	4	17.5	107	15.28517774		5	3.5	2.5	2	2	4	5	3	10	10	7	8	10.5	55.5	52.2	56	29.5	22.2	15.7	16.5	0.03		17.73061839
reference	M	4.5	4	19	108.5	16.13965045		6	4	2.5	5.5	3.5	4	5	5	8.5	11.5	8.5	4	9	56	54.2	57	30.7	23.8	17.2	18.8	0.66		19.02087218
reference	M	4.5	4	16	106.2	14.18635911		3.5	2.5	1.5	1.5	1	2	3	2	7.5	7.5	3	3	7.5	56.8	49	53.8	27.5	21.5	16.3	16	-0.87	17.85552	16.07140226	18.16678345
reference	M	4.5	4	20.5	113.7	15.8574347		5	3	3.5	5.5	3.5	4	5.5	3.5	5.5	8.5	3	6	10	54	57.4	59.5	32.3	23.6	18	18.1	0.46	14.06512	18.5947264	16.95955399
reference	M	4.5	4	18.2	108	15.60356653		6	4	2	5	2	4	4	4	6	8.5	7	6	6	52.8	50.8	57.6	27.8	22.2	17.3	17.1	0.27	18.402	18.21138546	19.19846835
reference	M	4.5	4	16.5	106	14.68494126		9	4	2.5	5	2.5	3.5	3	3	9.5	14	7	6.5	10	54.3	53.2	57.5	30.5	23.2	16.7	17.2	-0.46	12.87808	16.8242613	17.76301369
reference	M	4.5	4	19	110.8	15.47654733		2	5	2.5	5	3	3.5	3	3	8	10	5	2	14	56.2	52.3	58	30.6	23.9	17	17.2	0.18	12.678	18.01958647	17.04650504
reference	M	4.5	4	20	111.7	16.02963559		5.5	4	3.5	4.5	6	3	3	6	6	6	4.5	3	0	57	54.9	58.5	31.6	23.3	18.3	18.5	0.58	15.22912	18.85474974	18.36407838
reference	F	4.5	4	19	110.8	15.47654733		5	11	3	5	7	5	5	7	7	12	7	7	10	56.2	51	58.5	35	26	17.5	17.5	0.16		14.41958647
reference	M	4.5	4	17.8	103.8	16.52058019		5	2.5	2	4.5	2.5	2.5	2.5	3	7	10	9.5	7	6.5	55	52.3	57.8	31.1	22.9	16.9	18.7	0.93	15.03672	19.59607609	17.30392061
reference	M	4.5	4	16.8	105.4	15.12265554		4	1.5	2	4.5	5	2.5	3.5	3.5	7.5	12.5	8.5	4.5	8.5	57	53.8	60.4	29.8	22.6	17	16.6	-0.1	19.91908	17.48520987	19.73836937
reference	M	4.5	4	15.7	109.6	13.07008898		3.5	5	2	3.5	2	2.5	3	2.5	6	6.5	5	2.5	3.5	58	53	56.2	28.7	21.9	15.9	16	-1.9	16.27588	14.38583436	17.21868058
reference	M	4.5	4	22	113.7	17.0177348		4	3.5	4	6.5	6	4	2	4	9	16	8	6.5	11	58	54	61.9	33.8	25.2	18.4	18.1	1.26	16.27588	20.34677955	19.45318744
reference	F	4.5	4	13.3	100.9	13.06379355		4.5	2.5	2	4	3	5	6	2.5	8	11.5	9	4.5	7.5	49.2	48.5	52.2	26.6	20	15	14.9	-1.7		10.77632826
reference	M	4.5	4	23	112.4	18.2051899		8	3.5	4.5	4.5	3	5.5	7	3.5	14.4	19	11.5	10	14	54.2	59.3	63.5	33.3	24.4	18.8	19	2.01	15.80248	22.13983675	21.42422614
reference	M	4.5	4	18.5	112.7	14.56544965		4	4	3.5	4	3	4	5	4	5	6	8	8	15	56.5	48	56	27.1	23	15	17	-0.55	15.42088	16.64382897	17.55633974
reference	F	4.5	4	19.5	108.7	16.5034797		7.5	7	4.5	12	6	5	5	7.5	14	18	10	8	12	54	55	59.5	34	23.8	17.3	17.6	0.81		15.97025435
reference	M	4.5	4	17.7	105.2	15.99343637		3	3	3	3	3	4	4	3	7	13	9	9	15	53	50	56	26	21.8	15.3	16.5	0.55	13.86888	18.80008892	17.30392061
reference	M	4.5	4	17	103.5	15.86968191		8	4	3	8	7	4	6	5	8	14	10	8	12	54.5	53.5	56	32	24	18	18	0.47	16.18152	18.61321968	19.41710031
reference	F	4.5	4	19	109.1	15.96261723		7	4.5	4.5	9	6.5	7.5	2.5	5	8.5	20	5	3	14	56.7	52.2	58.1	31.7	24	17	17.3	0.47		15.15355202
reference	F	4.5	4	19	113.8	14.67131619		2.5	2	3	4	3.5	5.5	2	4	10	9	4.5	2.5	8.5	53.7	50.7	57.5	29.7	23.3	17.1	17.1	-0.41		13.20368745
reference	F	4.5	4	16.3	106	14.50694197		4	1.5	2.5	4.5	2	4.5	6	3.5	7	13.5	9.5	5	8	52.2	49.3	56.6	29	22.7	16.7	17.2	-0.53		12.95548237
reference	M	4.5	4	21	113.5	16.30150013		9	8	3.5	9	3	6	5.5	6	11.5	16.5	10	8	13	59	53.5	59	31.5	24	18.3	18.2	0.77	19.03228	19.2652652	22.49686754
reference	M	4.5	4	18.2	106.5	16.04619895		5	6	3.5	4	3	5	6	5	10	17	7	10	14	53	47	57.5	28	21.7	16	17	0.6	18.03832	18.87976041	21.11019384
reference	M	4.5	4	17.2	105.9	15.3368626		4.5	4	5	5	5	5	6	5	13	15	10	10	15	53.4	48	55	24.5	20.2	15	17	0.07	20.182	17.80866253	22.72391433
reference	F	4.5	4	14.2	104.3	13.05328221		4	1.5	3	2	1.5	2.5	3.5	2.5	6	8.5	8	4.5	3	51.6	48.4	54.6	28.3	22.6	15.9	16.3	-1.71		10.76045614
reference	F	4.5	4	17.5	106.5	15.42903745		7	8	4	9	5	5.5	6.5	6	12.5	17	7	5	10	51.6	50	58	31	24.2	17.7	17.5	0.12		14.34784655
reference	M	4.5	4	19	108.3	16.19931639		4.5	3.5	2.5	5	3	4	5	3.5	11	12.5	7	3.5	8.5	55.5	54	55.5	31	23.2	17.7	18	0.7	15.70732	19.11096775	19.77358582
reference	M	4.5	4	16	107.8	13.76836786		6.5	3.5	2.5	6	3	3	3	4.5	9	8	7	3	6.5	52.5	47.5	53.5	28	21	15.2	16.2	-1.24	13.07752	15.44023547	18.0870231
reference	F	4.5	4	16.5	107.2	14.35801403		4	1.5	1.5	2.5	2	3	3	2	7.5	14	8	4.5	6.5	51.8	54	56.2	30.7	24	16	16.6	-0.64		12.73060119
reference	M	4.5	4	15.5	100.5	15.3461548		7	5	4	7	3	4	6	4	12	14	8	5	7	52.8	51	54	29.8	22	17.5	17	0.08	11.668	17.82269375	18.82577936
reference	M	4.5	4	21	113.2	16.38801833		6	2	2	4	5	3.5	3	5	11	1.5	7	5	11.5	55.2	51.9	61	29.8	24.4	17.1	17.9	0.84	15.612	19.39590768	20.12065947
reference	F	4.5	4	15.3	103.6	14.25515422		5	3	3	6	3.5	5.5	8	3	12	14	7.5	6.5	10.5	52.2	50	55.6	29.7	22.9	16.9	17	-0.72		12.57528287
reference	M	4.5	4	16	105	14.51247166		6	5	3	6.5	3	4	6	5	9	15	10	6.7	7	51.5	49.8	54	28.7	20.5	16.2	15.8	-0.6	19.3	16.56383221	20.91813203
recent	F	4.51	4	15.9	101.5	15.4335218	0.20754717	5	4	3	4	3	3	7	4	9	13	8	4	11	52	51.8	55.5	30.4	23.2	16.3	16.6	0.12	16.0168	14.34761792	19.08590349
recent	M	4.51	4	16.2	107.9	13.91464482	0.12345679	6	4	2	3	3	3	5	3	7	13	5	4	8	54.5	51	52.7	27.4	20.9	16	17	-1.11		15.65411368
recent	F	4.52	4	14.4	100.3	14.31398725	0.166666667	7	3	3	6	2	3	5	3	9	13	7	3	8	50.5	47.5	51	28.1	21.2	15	15	-0.68	14.7128	12.65012075	17.82860245
recent	M	4.52	4	18.9	109.8	15.67678939	0.153439153	2	3	2	4	1	1	5	3	6	7	4	2	5	56	55.3	57.7	29.2	23.3	17	17.9	0.33	14.5384	18.30795198	12.40318837
recent	M	4.53	4	17.2	99.8	17.26900695	0.197674419	4	4	3	7	3	3	7	4	10	15	8	4	10	55.2	54.8	58.5	32	22.5	17.2	16.8	1.42	15.4936	20.70520049	14.46561255
recent	F	4.54	4	17.7	110.8	14.41762567	0.18079096	3	2	2	9	3	3	3	2	7	16	8	4	5	55	52.7	57.4	29.5	21.9	16.1	16.3	-0.6	11.5832	12.79261476	16.67059334
recent	F	4.54	4	17.7	108.2	15.11884953	0.214689266	3	2	2	4	1	2	4	2	5	8	4	2	4	55.1	51.7	55.5	29.2	21.8	16	16.3	-0.09	11.844	13.85146279	16.42498884
recent	F	4.54	4	15.8	106	14.06194375	0.215189873	5	4	3	7	4	4	7	4	12	17	7	5	10	49	50.7	53.8	26.5	20.3	15.2	15.4	-0.87	18.6248	12.25553506	20.58238132
recent	F	4.54	4	17.9	106.4	15.81137995	0.184357542	4	5	2	4	4	2	3	4	7	12	8	1	5	58.9	55.5	55.2	30.9	22.9	17	17	0.37		14.89718372
recent	F	4.54	4	17.7	108.2	15.11884953		3	2	2	4	1	2	4	2	5	8	4	2	4	55.1	51.7	55.5	29.2	21.8	16	16.3	-0.09		13.85146279
recent	M	4.54	4	18.3	109	15.40274388	0.196721311	6	7	4	10	3	5	7	5	7	10	7	4	4	53.3	54.4	54	30	21.1	15.6	16.5	0.12	22.18	17.88014326	18.28551769
recent	M	4.54	4	13.9	101.7	13.43918383	0.122302158	5	5	2	3	4	3	4	3	7	10	3	3	8	52.1	50.5	50	25.9	20	15	14.9	-1.54		14.91516758
recent	M	4.54	4	18.3	107.9	15.71839507	0.163934426	7	4	4	3	7	6	7	4	8	7	8	6	14	55.2	52.5	56.4	29.5	23	16.5	17.2	0.36	15.4936	18.35677656	17.47274288
recent	F	4.55	4	18	107.7	15.5181912	0.233333333	6	4	2	8	2	3	6	5	10	8	6	2	8	54.5	55.2	56.5	30.1	23	15.8	16.3	0.18	19.668	14.44746871	19.85710548
recent	M	4.55	4	17.7	107	15.45986549	0.163841808	8	3	2	7	3	3	8	5	11	14	7	3	7	55	52.5	57.2	30.3	22.3	17.1	17.3	0.17	18.598	17.95939689	15.2855295
recent	F	4.56	4	20	110.6	16.35007472	0.225	6	10	6	14	6	7	8	6	11	19	8	6	10	57	57	60	32	24.5	17.5	16.5	0.71	27.7528	15.69661283	25.03791896
recent	M	4.56	4	14.8	103.5	13.81595837	0.168918919	4	3	2	4	4	2	4	3	8	10	6	2	7	49.5	48	53.2	26.9	21.1	15.4	15.6	-1.19		15.47009714
recent	M	4.57	4	20.4	113.5	15.83574298	0.137254902	4	3	2	3	7	2	5	3	8	9	5	2	9	54.4	53.7	58.6	32.9	23.8	18.5	18	0.45		18.5129719
recent	M	4.57	4	16.7	108.5	14.18590329	0.125748503	3	3	3	6	2	3	6	3	7	11	8	3	7	49.7	47	55	26	21.7	15.8	16.3	-0.86	11.3146	16.02171397	12.08844114
recent	F	4.58	4	14.4	96.5	15.46350238	0.25	6	6	2	14	4	4	8	4	11	15	9	4	9	50.9	51	52.3	27.5	20.2	15.8	15.4	0.14	20.1896	14.34388859	21.18350162
recent	F	4.58	4	18.6	110.2	15.31615509	0.204301075	6	5	4	7	6	7	6	4	10	11	9	3	7	57	53	58	31	22	16.5	16.5	0.04	18.6248	14.12139419	22.07232118
recent	F	4.58	4	17.3	106.7	15.1955794	0.213872832	4	5	3	8	3	5	6	3	10	10	8	8	4	51	50.8	53.8	29	22.1	15.8	15.7	-0.04	23.8408	13.93932489	22.68062928
recent	F	4.59	4	16.5	107	14.41173902	0.115151515	4	3	2	3	2	2	4	2	6	7	4	3	4	53.2	49.7	54.3	30.1	21.7	16.5	16.2	-0.6	6.3672	12.74872592	15.388929
recent	M	4.59	4	16.2	104.8	14.75001457	0.185185185	4	3	2	5	5	2	3	3	6	10	6	3	10	54.4	52	52.8	28	21.5	14.9	16	-0.39		16.859522
recent	M	4.59	4	17.4	111	14.12223034	0.172413793	5	6	3	13	3	4	8	3	10	14	6	8	8	52.5	48.5	55	30	21.5	15.6	16	-0.92	17.404	15.91156781	16.05639398
recent	M	4.59	4	15.7	106	13.97294411	0.146496815	5	2	2	3	2	3	4	3	7	5	3	3	4	50.2	50	53.9	27.3	20	14.9	15.9	-1.05	11.1952	15.68614561	11.50146486
recent	M	4.6	4	19.1	107.2	16.62048897	0.178010471	10	3	3	8	2	4	5	3	9	12	6	1	5	57	54.5	56.1	30.1	22.5	16.4	16.8	1	15.4936	19.67693834	14.35934635
recent	M	4.6	4	17	108.8	14.36121324	0.141176471	5	2	2	4	2	2	5	3	6	8	5	2	7	51.7	53	55	29.3	22.2	16	16.1	-0.71	13.9414	16.26543199	12.46521402
reference	F	4.6	4	21.5	113	16.83765369		5	4.5	5.5	9.5	6	5.5	6.5	5.5	8	18.5	11.5	9	11.5	58	60.4	62	33.6	24	17.6	17	1	15.452	16.40485707	24.14801576
reference	F	4.6	4	18.8	113	14.72315765		6	5	4	6	4	5.5	5	5	13	18	10	10	12	64	51.8	59.7	27.7	24.2	17.7	17.8	-0.38	22.28175	13.21196805	27.83036304
reference	F	4.6	4	16.5	105.7	14.76841778		3	5	2	4	3	5	4.5	3	8	10.5	4.5	3	10.5	51	48.7	56.2	25.8	21.3	15.2	15.4	-0.34	12.69207	13.28031085	22.03328521
reference	F	4.6	4	18	100.4	17.85685941		7	10	4	9	4	5	5	7	12	15	12	11	11	54.5	54	57.5	34.5	24	19	18.5	1.57	17.39988	17.94385771	26.31942548
reference	F	4.6	4	17	106.4	15.01639437		4	3.5	2	3.5	3.5	3	4	2	6	16	13	4.5	0	52	51.5	56.3	29.9	22.5	17.4	16.5	-0.16	15.54327	13.6547555	21.30856187
reference	F	4.6	4	15	102.8	14.19400748		4	5	2	5	3	2	2	4	4	8	6	2	0	51.2	47.2	53.4	29	20.1	16	15.7	-0.77	19.06148	12.41295129	22.60621292
reference	F	4.6	4	18.4	111.8	14.72089503		4	2.5	1.5	2.5	2.5	2	3	3	4	8	6	2	0	51.2	52	58.6	30.6	22.8	17.6	18.3	-0.38	16.96823	13.2085515	21.22533031
reference	F	4.6	4	22	116.1	16.3214313		7	2.5	5.5	5.5	6	5.5	5	4	8	15	10	9	12	53	56.8	63.5	33.2	25.1	19	18.5	0.69	14.71248	15.62536126	23.36607204
reference	F	4.6	4	16.6	107.3	14.41812028		4	4	4	6	4	5	5	6	8	18	11	10	13	51	44	56	28.2	20.5	16.5	15.5	-0.6	15.81552	12.75136162	24.27911199
reference	F	4.6	4	17.9	109.3	14.9834805		5	4	5	5	4	5	5	5	5	11	10	8	10	51	51	56.1	28	21.5	15	15.7	-0.19	17.228	13.60505556	23.47090788
reference	F	4.6	4	20	111	16.23244866		5	4	3.5	6	4	4	4	4	11	15	8.5	5	11	54	56	58	31.9	23.8	17.5	17.7	0.64	14.14692	15.49099748	23.67795293
reference	F	4.6	4	18.5	105.6	16.58990473		5	3.5	4.5	7	8	4.5	2.5	5	9.5	13	9	5	9.5	53.5	53.1	59.1	32.3	23.4	17.2	18	0.86	12.39408	16.03075614	23.04612449
reference	F	4.6	4	17	108.7	14.38764897		3	3	2.5	5	4	3	1.5	4	7	11	4.5	2	10	55.9	54	55.8	31	21.6	17.2	16.5	-0.62	14.24183	12.70534994	21.95483958
reference	F	4.6	4	21.5	116.8	15.75987521		5	4	4	10	4	3	4.5	4	10	11	8	5	10	52.9	58	63	35.2	25.5	18	18	0.34	15.72503	14.77741157	23.64368493
reference	F	4.6	4	19	106.1	16.87807192		6	4	3	4	4.5	5	3	5	13	18	8	4	13	52.9	50	58.9	32.3	24.3	17.9	17.7	1.03	15.72503	16.4658886	25.48972166
reference	F	4.6	4	26.5	117.8	19.09656665		8	5	5	10	9	8	6	6	13	27	10	5.5	16.5	60.4	62.3	67.8	39.5	27.2	20.6	19	2.2	17.39988	19.81581564	27.01928175
reference	F	4.6	4	21	111.8	16.8010215		5	1.5	3	5.5	6	6	3	4	7.5	18.5	7.5	3	14	53.6	53	60.8	34	25	18.9	18.3	0.98	14.89892	16.34954247	23.4360612
reference	F	4.6	4	16	99.9	16.03204806		7	2.5	3.5	4	4	6	2	4.5	11	17.5	9	4.5	11	52.1	50	56.6	29.9	22	16.5	15.8	0.51	18.81887	15.18839257	26.09598273
reference	M	4.6	4	22	110.1	18.14880535		5	6	3.5	9	3.5	5.5	5	5	9.5	11	8	8	9	56.9	57	60.6	32	22.7	18.5	18	1.96		21.98469608
reference	M	4.6	4	19	108.5	16.13965045		8.5	7.5	4	6.5	4.5	5	7	4	10.5	16	8.5	8.5	15	56.7	54.5	58.5	32.5	24.1	17.6	18	0.67		18.95087218
reference	M	4.6	4	18.5	112.4	14.64330492		3.5	1	1	1.5	1.5	2	3	2.5	8.5	8	7	5	9.5	55.3	50.5	55.5	28.5	22.4	16.8	17.7	-0.48		16.69139043
reference	M	4.6	4	18	111	14.6092038		5	3	2	5	3.5	2.5	3.5	3.5	6.5	7	5	6.5	8	57	53	59	29.5	23.1	16.7	17.8	-0.5		16.63989774
reference	M	4.6	4	20.1	111.8	16.08097772		11	3	4	6	5	5	5	7	11	13	6.5	7	9	59	54.7	67.2	32.2	23.3	17.9	18	0.62		18.86227636
reference	M	4.6	4	18	114.2	13.80194515		3.5	2	1	2.5	1	3	3	3	8	5	2	2	4	56	52	57	29.8	22	16.5	17.6	-1.2		15.42093718
reference	F	4.6	4	16	104.8	14.56791562		7	2.5	2	2	2	3	5	2.5	12	9	7	8	12.5	50.2	46.5	55	28	21.2	15.7	16.3	-0.49		12.97755259
reference	F	4.6	4	20	109.3	16.741319		7.5	10	5	17	13	6.5	7	7	10	20	15	4	0	56.4	60.2	60.6	35.5	23.8	20.5	18.3	0.94		16.25939169
reference	M	4.6	4	15	100	15		5	3	3	6.5	2	3	3	3	8	8.5	5	2.5	7	57.1	53	52.5	25.2	20.8	15.5	15.5	-0.19		17.23
reference	M	4.6	4	20	111.1	16.20324049		6	1	3.5	7.5	5	4	3.5	6	7.5	13	11	11.5	9	58.4	57	62	31.6	25.7	18.7	19.5	0.71		19.04689314
reference	M	4.6	4	17.9	111.4	14.42389822		4	4	3	3	3	6	6	4	9	10	4	8	10	50	51	55	24	21	14.5	15	-0.66		16.36008631
reference	M	4.6	4	17	106.7	14.93207225		3	3	3	3	2.5	1.5	1.5	3	8	8	5	8	9	53.5	50	55	27	22	16	17	-0.24		17.1274291
reference	M	4.6	4	16.9	112.3	13.40069097		4.5	1.5	2.5	6	4	4	1.5	4	9	13	4	3	8	54.8	54.3	56.7	29	21.8	16.7	17	-1.56		14.81504336
reference	M	4.6	4	18.4	109	15.48691188		5	3	3	4	3	3	3	4	11	14	7	3	11	52.7	51	57.3	31	23.7	17.3	17.7	0.19		17.96523694
reference	M	4.6	4	15.5	99.2	15.75100806		4.5	3	3	5	3	3	4	3	10.5	8	3.5	4	7.5	54.2	49	54	29	21.7	17	17.2	0.39		18.36402217
reference	M	4.6	4	15	102.6	14.24939868		4	1	1	1.5	1	1	1.5	2.5	6	5	3	2	5	56.2	46	52.5	25.2	21.2	15.4	15.5	-0.8	12.678	16.09659201	14.83077171
reference	M	4.6	4	19	110.2	15.64553476		5	3.5	3	3	2.5	4	5	2.5	7	8	4.5	4	10	57	54.5	57.3	30	24.1	16.8	17.8	0.31	12.678	18.20475749	16.56090076
reference	M	4.6	4	15.5	100.9	15.22472181		5	1.5	1.5	1.5	1	2.5	2.5	1	7	7	3.5	6	7	52	48.3	50.6	28.4	21.2	16.2	16.1	-0.01	14.94028	17.56932993	16.37970975
reference	M	4.6	4	20	115	15.12287335		6	3	3.5	3.5	3.5	4.5	11.5	9	4	12.5	7.5	11.5	11	56	51.5	58.8	31	23.8	17.2	17	-0.09	16.93192	17.41553876	19.87867273
reference	M	4.6	4	16	100.8	15.74703956		7	4	2	5	2.5	2.5	4	4	10.5	11	7	3.5	7	53.7	51	55.5	29.2	22.2	16.4	16.8	0.39	16.37008	18.35802974	19.59655227
reference	M	4.6	4	20	109.6	16.64979487		4	4	4	5.5	4.5	3.5	4	4	11.5	17	8.5	6	15	55.6	54.2	59.7	31.2	23.7	17	17.6	1.02	15.32508	19.72119025	19.84373699
reference	F	4.6	4	20	109.5	16.68021934		4	2	5	6	7.5	3	2.5	7	9	16	8	3	11	55.7	55	60.5	30	23.7	17.8	16.9	0.91		16.1671312
reference	F	4.6	4	17.5	105.8	15.63387781		5	5.5	2	3.5	4	4	5.5	4.5	7	5.5	4.5	8	9	54	51.8	58.2	30.9	21.9	17.6	17.5	0.25		14.58715549
reference	F	4.6	4	18	112.5	14.22222222		7.5	3	2.5	6.5	3.5	6	7.5	4.5	13.5	17	10	12	15	55.3	53.5	59.8	32.4	24.1	18.3	17.7	-0.75		12.45555555
reference	M	4.6	4	18.5	109.5	15.42920289		5.5	4	2.5	5	2.5	4	5	4	8	14	7	7	12.5	54.8	50.2	56.5	31.2	22.9	16.5	17.6	0.15	15.22912	17.87809636	18.6736826
reference	M	4.6	4	19	109	15.99191987		5	3	2.5	3	5	4	2.5	3	8	12	3	3	7	61	53	59	31.5	23.8	17.7	17.3	0.56	22.732	18.727799	21.23670248
reference	M	4.6	4	19.5	112.7	15.35277125		6	3	3	5	2	4.5	6	4.5	10	12	11.5	9	11	54.3	56	57.8	31.2	22	16.5	17	0.09	12.07392	17.76268459	18.59696606
reference	M	4.6	4	14	100.8	13.77865961		2	2	2	2	2	2	2	3	4	6	4	3	5	50	47	51	30	21	16	16	-1.21	14.45568	15.38577601	15.48260417
reference	M	4.6	4	17.5	108.3	14.92042299		8	6	5	8	5.5	5	5	4.5	10	13	10	6.5	10	55	53	57	29.5	22	17.2	17	-0.25	15.42088	17.10983871	20.01749524
reference	M	4.6	4	19	105.2	17.16809553		5	3	5	7.5	8	6	3	6	11	14.5	8	4	15.5	56.8	53.8	59.2	32.7	24.7	19.3	18.4	1.36	17.58012	20.50382425	21.88174044
reference	M	4.6	4	21.1	111.4	17.00247221		4	7	4	5	3	10	8	6	12	20	17	14	14	54	52.5	60.5	30	23	17.5	18	1.25	13.27632	20.25373304	21.91168737
reference	M	4.6	4	20.5	114.2	15.71888198		8.5	9	5	13	9	6.5	6.5	8	13	17	10	5	13	57	57	60	33.2	23.7	17.7	18	0.36	15.99232	18.31551179	22.66751465
reference	M	4.6	4	16	102	15.3787005		8	7	3	5	3	4	5	4	9	10	5	6	10.5	55	50.5	53	27.3	22	16.2	16.8	0.11	16.74528	17.80183776	19.63215029
reference	M	4.6	4	19.5	108.4	16.59495377		2.5	2.5	3	7	6.5	3	5	3	11	14	6	4	11.5	57	53	58.1	30.2	22.9	17.9	17.5	0.98	19.91908	19.63838019	20.8858486
reference	F	4.6	4	18.3	109.8	15.17911354		3.5	2.5	3	9	6	5.5	5	3.5	10	10	4	9	5.5	56.2	52	59.2	35	25.8	18.8	17.2	-0.05		13.90046145
reference	M	4.6	4	18	106.5	15.86986709		5	4.5	3	6	3	2.5	4	4	7	9	5	5	8	56.5	52	55	30	22.5	17.7	17.8	0.47	15.42088	18.54349931	17.88546261
reference	M	4.6	4	18.5	108.5	15.71492281		3.5	1.5	2	3.5	3	3	2	3	5	7	4.5	2	6	54.7	52	55.9	27.3	22.5	15.5	15.7	0.36	14.06512	18.30953344	16.14959705
reference	M	4.6	4	20.5	116.7	15.05262176		7	5	4	11	5	3.5	6	4.5	12	15	5	5	10.5	54.5	53	60.8	33.5	25	17.2	17.5	-0.15	15.70732	17.30945886	20.32459457
recent	F	4.61	4	17.3	107.6	14.94244137	0.132947977	3	3	3	8	6	3	4	3	7	13	7	3	6	56.9	55.3	57.2	30.4	22.3	16.2	16.4	-0.22	12.3656	13.53608647	18.04743442
recent	F	4.62	4	17.4	110.9	14.14771023	0.16091954	6	2	3	6	3	4	4	3	7	11	6	4	7	52	50.7	55	28.5	22.2	15.8	15.2	-0.8	13.9304	12.32904245	17.82860245
recent	M	4.62	4	17.8	108.3	15.17620167	0.185393258	5	4	2	5	5	2	4	3	6	8	5	1	5	54.5	53.5	55	33	22	16.3	16.9	-0.04		17.48206452
recent	M	4.62	4	15.9	105	14.42176871	0.182389937	4	3	2	2	4	2	5	4	5	10	5	5	10	53.1	50.9	53.5	27.8	22	15.6	15.5	-0.66		16.34287075
recent	F	4.63	4	13.2	95.9	14.35280277	0.166666667	7	7	4	8	3	5	3	5	10	10	7	2	6	48	49	49.6	27.5	19	14.5	14.3	-0.65		12.63173218
recent	F	4.64	4	19.4	113	15.19304566	0.18556701	5	7	3	12	8	3	5	5	10	15	8	5	10	56.5	56.2	59.5	32	23.1	18.1	18.1	-0.05		13.89349895
recent	F	4.65	4	19.2	102.4	18.31054688	0.270833333	10	9	5	15	4	5	11	6	13	22	12	6	13	56.6	52.7	62.2	34.5	23	17.5	17.6	1.8	19.668	18.59392579	21.67626898
recent	F	4.65	4	18.3	105.8	16.34856937	0.224043716	5	6	3	10	3	4	7	6	10	13	9	7	10	52.7	53.8	56.7	30.7	23.5	17	16.9	0.71	18.364	15.63133975	19.76333619
recent	M	4.66	4	16.8	110.3	13.80887368	0.089285714	3	3	3	3	2	2	4	3	4	5	4	2	4	56.5	50	55.2	29	21.8	17.1	16.9	-1.18		15.38939926
recent	M	4.66	4	16.4	104.5	15.0179712	0.164634146	8	4	2	7	2	4	4	3	10	8	4	2	5	54	50.6	53.7	27.1	20.4	16.8	15.8	-0.16	14.5384	17.21513651	13.24522212
recent	M	4.66	4	16.1	103.4	15.05860698	0.136645963	6	5	3	6	3	4	7	4	11	12	8	5	11	55.2	53	52.2	26.4	20	16.3	16.8	-0.13	15.4936	17.27649654	14.98414923
recent	F	4.67	4	12.9	96.4	13.88147587	0.147286822	4	2	2	3	2	3	6	4	10	10	6	3	7	50	48.3	50.2	25.2	18.8	15	15.4	-1.01	17.8424	11.89202856	18.88520582
recent	M	4.67	4	27.3	121.9	18.3719492	0.263736264	8	13	3	8	15	7	9	7	12	22	11	5	14	64.8	61.2	67.3	36.8	27	22	19.7	2.08		22.27264329
recent	M	4.67	4	18	110.5	14.74171291	0.194444444	4	5	2	8	7	2	6	4	8	20	7	5	12	51.8	53.6	58.5	29.4	22.2	16.6	16.8	-0.39		16.79098649
recent	M	4.67	4	18.5	111	15.01501502	0.275675676	5	5	4	10	4	5	9	5	10	17	7	2	10	56	55	58.5	28.5	22.2	16.8	16.5	-0.16	20.986	17.20367268	17.96646094
recent	M	4.67	4	17.4	103.9	16.11825986	0.189655172	6	2	3	5	3	2	6	3	12	15	6	4	8	51.6	51.2	56.2	28.5	21	16.5	15.7	0.66	17.6428	18.86957239	14.57100669
recent	M	4.68	4	17.4	106.9	15.22628091	0.172413793	6	8	3	5	7	4	7	4	7	14	13	6	10	57	50	57.2	31.5	22.4	17.8	17.1	0		17.51568417
recent	M	4.68	4	20.4	113.6	15.80787542	0.156862745	3	2	2	2	2	3	3	2	7	9	4	1	3	56.2	54.7	56.7	29	22.4	16.9	16.9	0.43	13.3444	18.39389188	12.27822264
recent	M	4.68	4	18.8	111.8	15.04091449	0.170212766	6	3	5	12	4	4	5	5	12	14	10	3	9	54.4	55.9	59.3	26.3	22	17.5	16.8	-0.15	19.3144	17.23578088	16.78388522
recent	F	4.69	4	17.2	107.9	14.77357351	0.174418605	6	5	3	9	4	4	8	5	9	13	8	7	8	52.4	50	54.8	28.1	21.3	15.8	15.9	-0.34	22.276	13.225096	22.38022992
recent	F	4.7	4	17.6	104.8	16.02470718	0.261363636	7	8	6	12	7	6	7	7	11	20	11	7	4	52.5	53.8	58	28.6	21.2	16.6	16.9	0.5	24.1016	15.10730784	23.54030831
recent	F	4.7	4	20.3	112.9	15.9260529	0.15270936	6	7	3	11	5	3	5	3	10	14	7	5	8	56	57.1	61.5	32.3	24.7	18.1	18.5	0.44	17.5816	14.95833988	19.85710548
recent	M	4.7	4	16.9	103.1	15.89898406	0.207100592	6	4	2	4	6	4	5	5	12	16	10	4	13	54.2	54.9	55.6	30.3	22.5	17.5	17.4	0.5		18.51746593
recent	M	4.7	4	18.3	110.5	14.98740812	0.142076503	5	4	3	6	3	4	6	4	10	15	5	5	7	54.5	52	57	29.3	23	17.1	17	-0.18	16.6876	17.14098626	15.2855295
reference	F	4.7	4	18.5	112	14.74808673		6.5	3	3	3.5	3.5	4.5	4	3.5	11	11	6	5.5	7.5	53.5	50	59	31.5	22	17	16	-0.36	15.99572	13.17961096	24.34414476
reference	F	4.7	4	16.1	104.5	14.74325221		5.5	1	1	1	1	2	3.5	2.5	8	11.5	4.5	3	6	51	49.2	55.5	28.5	21.5	16	16	-0.36	17.39988	13.17231084	22.79141874
reference	F	4.7	4	18	103.5	16.80319261		6.5	6	6	4.5	4.5	3.5	4	5	11.5	18	12	6.5	13	51.3	50.8	60.6	33.8	24.5	19	18	0.97	14.33648	16.28282084	24.11502425
reference	F	4.7	4	19.5	115.3	14.6681721		6.5	2	2.5	4	2	4	5.5	3.5	11.5	10	8	7	9.5	54.8	52.2	61.5	31.2	23.9	16.5	17.3	-0.41	16.08543	13.05893987	24.37653393
reference	F	4.7	4	26	121.5	17.61249132		9	12	6	9	9	7	8	12	13	20	17	6	0	64	57.7	67.5	36.1	25.6	20.5	18.7	1.43	20.00852	17.50486189	29.04638847
reference	F	4.7	4	19	102.8	17.97907614		8	11	11.5	17	10	11	8.5	9.5	17.5	24	13	5	10.5	52	54.5	61	32.5	24.4	19.6	18.5	1.63	15.54327	18.05840497	29.1131029
reference	F	4.7	4	15.5	103	14.61023659		6	4.5	3.5	6.5	4.5	4.5	5	4.5	10	14	11	10	12	56.5	48	54.5	28	21.2	15.3	15.8	-0.46	15.08432	12.97145725	24.01552019
reference	F	4.7	4	18	110.1	14.84902256		8	5	5	7	5	5	4	5	13	15	10	3	10	55.5	52	59	30	23	16.8	16.5	-0.28	13.18352	13.33202407	24.66430001
reference	F	4.7	4	17.7	108.2	15.11884953		7	2	3	4.5	5	5	3.5	4	10	15	8.5	8	10.5	51.9	50	55.8	31.3	23.5	17	17.8	-0.1	10.557	13.73946279	22.38022992
reference	F	4.7	4	16	110.3	13.15130827		8	6	3	5	6	5	5	4	7	12	4	6	7.5	51.6	48.5	53.2	27.5	20.4	15.3	15.5	-1.61	13.86063	10.76847549	22.49373938
reference	F	4.7	4	16.7	103.4	15.6197973		7.5	4.5	5	8	3	6.5	9.5	3.5	11.5	16.5	13.5	9	11	51.7	53.3	59.3	30.9	24.6	18.6	18.2	0.24	17.31407	14.49589392	25.54874467
reference	F	4.7	4	20.3	112	16.18303571		5	4	3.5	3	3	8	7	6	12	15	14	16	17	51.7	51	58	30	23.1	17	17.2	0.6	17.31407	15.34638392	26.7279376
reference	F	4.7	4	22.5	113.5	17.46589299		7.5	12	7	16	10.5	8.5	6.5	7	11.5	25	19	9.5	15	53.5	56.9	65.2	36	25.8	18.5	19	1.35	18.9	17.28349841	27.48192577
reference	F	4.7	4	15	101	14.70444074		4	5	3	7	4	3.5	3.5	3	6	9	5.5	4	4.5	55	48	53	27.5	20.5	16	15.8	-0.39	15.452	13.11370552	21.83622461
reference	F	4.7	4	17	102.8	16.08654181		4.5	4.5	3.5	10	3.5	5	10	10	4.5	12	4.5	12	12	55	52.5	55.6	30.5	23	16.7	16.5	0.54	15.63428	15.20067813	24.37653393
reference	F	4.7	4	19.5	113.5	15.13710726		5	4	4.5	8	5	3	5	5	11	13	9	6	9	54.2	54.7	59.5	33.5	23.1	16.8	17	-0.08	15.81552	13.76703196	24.34414476
reference	F	4.7	4	20	111.5	16.08719258		3	3	3	5	3	2	4	3	9	10	7	8	9	53	52	59	34	25	19	18	0.54	16.353	15.2016608	22.90122237
reference	F	4.7	4	16.5	107.2	14.35801403		7	4	3	6	6	4	5	5	8	14	7	5	10	50.8	46.9	54.6	29.4	21.1	16	16.1	-0.64	15.26868	12.59060119	23.40111611
reference	F	4.7	4	18	109.2	15.09479531		3	1	2	1.5	1.5	1.5	1.5	2	4	7.5	4	3	5	50.8	51.1	56.5	30.8	23.1	16.8	16.7	-0.12	15.26868	13.70314092	19.71617942
reference	F	4.7	4	17	105.5	15.27369107		5	2.5	3	4	3.5	5	3	3	7	14.5	8	2.5	11	53.5	50	57.1	29.7	22	16.5	16.5	0.01	16.70612	13.97327352	23.26034018
reference	M	4.7	4	19.5	110	16.11570248		8	3	3	6	3.5	5	5.5	5	10	12	8	7	12	54.5	54.5	59.5	32.8	24.2	16.8	17.2	0.66		18.84471074
reference	M	4.7	4	17	106.8	14.90412266		5	3	2.5	7	3.5	4	4	5	8.5	11	7.5	7	8	55.6	52.5	56.2	24.6	21.2	16.3	17.9	-0.25		17.01522522
reference	M	4.7	4	22.5	117.5	16.29696695		10	7	5	7	7	6	13	8	5	17	9	9	10	54.2	56.4	62.5	29.2	25.1	18.4	18.5	0.78		19.11842009
reference	M	4.7	4	15	106	13.3499466		3	2	2	3	2	2	2	2	6	5	3	2	4	56.7	50.5	54.5	29	21	15.6	16.2	-1.6		14.66841937
reference	M	4.7	4	23	114.4	17.57420901		7	7	5	4	7	5	4	7.5	12	14	10.5	4	0	52.6	59.3	61.6	32.8	25.4	20.6	19.7	1.61		21.04705561
reference	M	4.7	4	12.5	100	12.5		4	1.5	1	5	1	2.5	3	2	3.5	7.5	2	2	6	54	46	49.5	25.8	19.2	14.4	15.5	-2.44		13.385
reference	M	4.7	4	20	114	15.38935057		6	3	3	4	3	3	3	3	6	7	5	2	5	55.8	54	56	30.8	23	16.8	17.4	0.13		17.74791936
reference	M	4.7	4	18.4	107.7	15.86303989		3	2.5	2.5	2	3.5	3.5	5.5	2.5	7.5	16.5	8.5	6.5	8	55.8	54.2	60.1	31.8	24	18	18.2	0.47		18.46319023
reference	M	4.7	4	16.5	102.6	15.67433854		5.5	3	3	5.5	3	4.5	8.5	3	9.5	16	10.9	7	12.5	55.3	54.4	57.4	30.4	25.1	17.4	17.2	0.33		18.1782512
reference	F	4.7	4	19.5	111.5	15.68501277		5	3	2	4	3	3	3	4	7	9	7	7	8	56.1	51.9	59	30.8	23.1	16.9	16.4	0.29		14.59436928
reference	F	4.7	4	19	108.9	16.02130327		8	8	5	9	3.5	6	8	6	14.5	21	15	6.5	14	58	51.5	59.5	32.3	24	18.7	17.9	0.5		15.10216794
reference	F	4.7	4	19.5	107.7	16.8113738		4	7	6	6	5	4	8	6	10	12	7	9	17	54	54.5	61.2	33.8	24.8	18.5	17.9	0.98		16.29517444
reference	F	4.7	4	16	105.5	14.37523865		2	6	2	4.5	3	3.5	3.5	2.5	7.5	9.5	4.5	1.5	8.5	57.4	47	54.1	30.5	21	16.2	15.9	-0.63		12.61661036
reference	F	4.7	4	17.5	105.3	15.78270018		2	5.5	3	8	7	5	5.5	4	9.5	14.5	4	2	12	54	51	57.3	28.9	22.3	18	17.3	0.35		14.74187727
reference	F	4.7	4	15.5	106.4	13.6914184		4	2	2.5	2	1.5	2	2.5	1.5	8	6	4	4	8	56.1	45	51.5	27.4	21	15.5	16	-1.16		11.58404178
reference	F	4.7	4	19	109.1	15.96261723		3.5	4.5	3	4.5	6.5	3.5	3.5	3.5	11.5	10	4	3.5	9.5	53.5	51	57.8	30.4	23	17.1	17.4	0.46		15.01355202
reference	F	4.7	4	19	110.1	15.67396826		7	3	2.5	3	2	3	5	4	10	15	10.5	8.5	11	55.8	52.6	59.5	34.5	24	18.5	17.7	0.27		14.57769207
reference	F	4.7	4	16	103.5	14.93617121		4.5	2	3	5	3	4	4.5	3.5	9	10	5.5	3	6	52.5	48.5	55	28.5	21.8	16	15.8	-0.22		13.46361853
reference	M	4.7	4	19.5	108.4	16.59495377		6	8	3.5	6	3	4	4.5	4.5	7.5	11	10	6	13	54	53.5	58.6	30.2	23.2	16.2	17.4	0.98		19.56838019
reference	M	4.7	4	17.7	106.3	15.66414654		6.5	3	3.5	6.5	5	7	9	3.5	10	18.8	10	11	12.5	57.1	57.2	59.6	31.2	23.2	17.8	18.1	0.33		18.16286128
reference	M	4.7	4	14.5	103.9	13.43188321		3.5	5	1	1.5	3.5	3	3.5	2.5	6.5	6.5	3.5	1	4	51	48.3	54	27.7	20.7	16.4	16.3	-1.52		14.79214365
reference	M	4.7	4	25	112.5	19.75308642		8	10	5	14	8	5	7.5	7	17	18	10	5.5	15	61	64.5	68.5	38	27.2	21.3	20.8	2.83		24.33716049
reference	M	4.7	4	19.5	114	15.00461681		8	3.5	5	8	6.5	4	6.5	5.5	10.5	14	7	8.5	14	56.5	55	60	30	23.1	17	16.8	-0.17	15.80248	17.16697138	20.32459457
reference	M	4.7	4	16	108.2	13.66675664		6.5	1.5	2.5	2.5	2	4.5	3.5	3.5	8.5	11	8	5.5	10	55.5	49.5	54.5	28.5	21.2	16	15.8	-1.3	17.11792	15.14680253	19.59655227
reference	M	4.7	4	20	119.8	13.93530118		6	2	3	8.5	3.5	5.5	8	7	3.5	11.5	3	12	10	53.1	51.7	58.5	31	23	17	17.7	-1.06	13.47448	15.55230478	17.96646094
reference	M	4.7	4	19.5	114.8	14.79622188		3	1.5	1.5	1	1	1.5	3	1.5	5.5	7	3	2.5	6	60.2	53	58.5	30.5	23.2	17.8	18.2	-0.33	12.678	16.85229504	14.30588158
reference	M	4.7	4	15.5	101.5	15.0452571		8	5	3.5	5	2.5	4	6.5	4.5	11.5	10.5	7	7.5	11.5	59.8	50	53	28.6	21.5	16.8	16.1	-0.14	16.74528	17.22833822	20.65762763
reference	F	4.7	4	16	99.5	16.16120805		2.5	3	2	3.5	2	2.5	3	3.5	10	10	8	5.5	9	54.5	54.5	55	28.5	20.8	16	16.5	0.59		15.31342416
reference	F	4.7	4	14.5	104.2	13.35465166		6	3	4.5	6.5	3	3	5.5	4	8.5	16	12	8	11.5	52	49	54.2	27.4	21	15.3	16	-1.44		11.07552401
reference	M	4.7	4	18	109.5	15.01219741		7	6	2.5	3	2.5	3	4	2.5	6	9	5	3	6	53.6	53.3	58.1	30.2	22.7	16.6	17	-0.17	12.77812	17.17841809	15.77268474
reference	M	4.7	4	18	109	15.15023988		5	3	2.5	5.5	3	3	3.5	3	5.5	8.5	5	4	5	57	52.5	56.5	29.9	22	16	16.7	-0.06	12.47728	17.38686222	15.62845922
reference	M	4.7	4	17.1	108.5	14.5256854		3	2	1	8.5	3	6.5	7	2.5	9.5	10.5	10	7	8	52.8	54	57.3	31.6	23.6	17.8	17.3	-0.55	10.642	16.44378495	17.80395794
reference	M	4.7	4	16	104.6	14.62367793		7	4	3	3	2.5	3	3	3.5	9	12	8.5	9	10	52.8	49.5	55	29	21	16	16.1	-0.48	10.642	16.59175367	16.65055516
reference	M	4.7	4	18.7	107.5	16.18171985		4	4	3	4	3	9	7	4	10	9	10	7	8	54	53	56	27	21.2	16.5	17	0.7	14.65	18.94439697	20.7885222
reference	M	4.7	4	20	111.4	16.1160874		4	4	4	4	3	3	3	3.5	9	13	5	4	10	58.5	54.5	58.5	32.5	22.3	17	17.5	0.66	16.558	18.84529197	19.08777033
reference	M	4.7	4	21	108.4	17.87148868		9	5	3.5	6	5.5	7	3	7	14	21	9	6	12	56.4	51	61	31.3	24	19.7	18.4	1.79	20.182	21.49594791	24.01056194
reference	M	4.7	4	20.2	111.7	16.18993195		4	4	4	4	4	10	7	5	8	12	10	9	10	56	51	57.5	29.3	23	17.2	17.2	0.71	17.67208	18.95679724	21.79149194
reference	M	4.7	4	24.5	115	18.52551985		7	7.5	4.5	10.5	5	6	6.5	5	11	11.5	5	4.5	12.5	60.2	59	64.5	36	27.7	20.1	20	2.17	18.58288	22.48353497	21.91168737
reference	M	4.7	4	18	107.7	15.5181912		4	4	4	4.5	7	5	2	5.5	8	13	8	4	9	55.3	51.1	55.3	29	21.3	17.4	17	0.22	18.58288	17.94246871	20.82104409
reference	M	4.7	4	19	105.6	17.03828053		5	2.5	1.5	4	2.5	4.5	2	3.5	6	11.5	8	1	13.5	55.2	53	57	30.5	23.1	17.2	17.6	1.28	16.93192	20.2378036	18.59696606
recent	F	4.71	4	18.1	112.8	14.22526533	0.165745856	6	10	3	11	7	5	6	6	9	17	13	5	7	57.3	53.2	59.8	32	23	17.2	16.8	-0.74		12.38315065
recent	F	4.71	4	18.3	105.7	16.37951791	0.240437158		7	4	8	12	8	8	5	1	14	8	5	8	58.3	58.3	58	33	22.7	19.2	17.8	0.72		15.63607204
recent	F	4.71	4	17.2	108	14.74622771	0.191860465	6	7	2	5	8	2	2	3	5	13	11	3	7	57.2	52	57	29.4	21.9	17	16.1	-0.36		13.16980384
recent	F	4.72	4	15.4	99.2	15.64938866	0.097402597	4	6	2	8	4	4	7	3	8	15	5	2	7	50.5	52.2	52.5	27.5	21.7	15.8	16	0.26		14.52657688
recent	F	4.72	4	18.9	110.7	15.42291846	0.185185185	7	9	4	13	6	9	6	6	11	13	6	5	9	52	55.9	55.5	28	20.2	16.2	15	0.11	21.4936	14.18460687	22.97388595
recent	F	4.73	4	15.6	104.5	14.28538724	0.147435897	5	3	2	5	2	4	8	4	9	14	8	3	8	51.6	48.5	52.2	30	22.7	16	16.4	-0.69	17.5816	12.45993473	19.47761573
recent	F	4.73	4	18.1	104.3	16.63833859	0.182320442	6	3	3	7	4	5	6	4	12	15	7	3	7	54	51.9	58	31	23	19.3	18.4	0.87	20.4504	16.01289127	21.59550311
recent	F	4.73	4	20.2	113.4	15.70815798	0.198019802	4	5	4	7	9	18	13	5	8	18	14	5	10	53.3	54.3	61	35.3	25.5	19.1	18.5	0.3		14.60831855
recent	M	4.73	4	19.4	111.8	15.52094367	0.134020619	4	3	2	7	3	3	5	4	8	7	3	3	4	57.5	55.5	57.5	29.5	22.1	16.6	17.3	0.23	14.2996	17.92562494	13.92525571
recent	M	4.73	4	18.6	110.2	15.31615509	0.182795699	7	3	2	6	3	6	6	4	13	11	5	6	15	54.1	53.5	58.5	30	22.3	16.6	16.3	0.08	20.2696	17.61639419	17.30392061
recent	F	4.74	4	20.9	106.5	18.42667901	0.330143541	8	11	6	25	6	6	12	8	16	25	13	8	13	57.5	63.5	62.5	36	23.1	18.4	17.8	1.85	28.5352	18.70628531	25.03791896
recent	M	4.74	4	19	110.4	15.58889939	0.205263158	8	10	2	6	6	7	10	5	7	18	12	7	13	57	54	59.8	32.9	24.5	17.2	17.3	0.28		18.02123808
recent	F	4.74	4	17.9	109.8	14.84732964	0.100558659	5	4	2	3	5	3	2	4	4	13	11	3	1	55	49.9	56.1	32.3	23.7	17.5	17.4	-0.28		13.30146776
recent	F	4.74	4	18	105.5	16.17214348	0.205555556	4	3	2	5	2	3	5	3	10	15	9	4	9	54.5	52	56.2	30.5	23	17.2	17.8	0.59	18.364	15.30193665	19.76333619
recent	F	4.74	4	20.3	112.6	16.01102947	0.226600985	7	6	3	11	4	4	8	7	15	20	8	7	11	56.5	55.2		33.5	23.9	17	17	0.49	26.9704	15.0586545	23.33092842
recent	M	4.74	4	21	110.7	17.13657606	0.266666667	6	4	3	10	3	3	5	3	9	11	4	2	7	57	58.3	60.4	27.1	23	16.4	16.9	1.34	16.21	20.35822985	14.88210095
recent	M	4.74	4	16.6	108	14.23182442	0.210843373	8	3	3	5	3	6	8	3	11	13	7	3	11	50	51.5	54.8	27.2	21.2	15.7	16	-0.8	16.6876	15.97205487	16.05639398
recent	M	4.74	4	16.1	105.9	14.35601673	0.149068323	6	5	3	6	2	6	8	2	7	13	6	3	7	52	48	53.5	29.5	21	16.5	16.5	-0.69	12.3892	16.15958526	14.25219314
recent	M	4.74	4	15.5	107.5	13.41265549	0.15483871	6	4	4	6	5	4	5	2	8	12	8	3	6	50	49	52	28	19.5	15	15	-1.53	17.404	14.73510979	15.18585078
recent	M	4.75	4	16.5	102.8	15.61340823	0.2	5	3	2	9	2	8	7	3	10	12	6	4	10	52.4	51.9	55.6	30.1	23.5	16.4	16.3	0.29	14.7772	18.05124643	15.9625144
recent	F	4.76	4	15.5	105.3	13.97896301	0.103225806	5	3	2	5	3	5	6	3	8	13	9	2	6	51.3	49.5	53.1	28.5	21.7	15.4	15.5	-0.93	14.1912	11.97623415	18.47356347
recent	M	4.76	4	15.8	102.2	15.12708668	0.126582278	6	5	3	7	4	4	7	4	10	9	6	3	7	53.3	50.8	53.3	28	19.8	16.5	16.5	-0.07	15.4936	17.30990089	14.67554338
recent	M	4.76	4	16.2	108.3	13.81204871	0.12345679	4	2	1	2	1	2	3	2	4	6	3	1	3	56.2	52.2	53.5	28.1	21	15.2	15.8	-1.16	9.5236	15.32419355	9.788441
recent	F	4.77	4	19.7	107.3	17.11066081	0.269035533	6	3	5	10	7	7	6	4	9	15	5	4	13	58.5	56.5	62.3	32.7	24.3	18.5	17.8	1.14	18.364	16.69809782	21.59550311
recent	F	4.77	4	17.1	105.5	15.36353631	0.16374269	7	3	3	5	4	4	6	5	7	11	7	2	7	54.5	52.8	55.8	29.8	22.3	16.5	17	0.07	17.5816	14.05993983	19.47761573
recent	F	4.77	4	20.6	115.2	15.52252122	0.194174757	5	4	2	11	4	7	8	6	14	15	5	4	10	55.4	56	60	33	22.7	18.2	18	0.17	21.7544	14.30000704	22.75459935
recent	F	4.77	4	20.9	116.2	15.47868385	0.200956938	4	3	3	13	3	3	8	5	11	13	8	4	7	56.2	57.2	59	31.5	23.6	18	18	0.15	20.7112	14.23381261	20.84362808
recent	F	4.77	4	21.2	118.1	15.19973673	0.188679245	5	7	4	7	3	7	8	4	12	20	8	5	11	56.8	54.6	61.5	31.9	22.5	17.5	17.5	-0.04	18.8856	13.81260246	21.83622461
recent	M	4.77	4	17.1	104.6	15.62905579	0.210526316	8	5	3	7	2	9	11	3	7	15	6	5	12	54.8	53.7	55.2	25.2	21.5	15.6	16.3	0.31	17.1652	18.06087424	17.04650504
recent	M	4.78	4	21.9	113.6	16.9702192	0.146118721	4	3	2	9	3	4	5	4	6	11	7	2	3	58.7	54	60	30.4	23.7	17.6	18.7	1.23	13.822	20.07903099	13.92525571
recent	M	4.78	4	20.7	107.5	17.91238507	0.193236715	7	4	6	8	7	4	8	6	10	19	12	9	13	58.3	56.9	62	34	24.7	19.7	19	1.81		21.50170146
recent	F	4.79	4	16.2	108	13.88888889	0.154320988	8	3	2	6	3	3	6	3	10	11	5	2	8	52	53.6	55.9	29.3	22.8	16.1	16.5	-1	18.364	11.81922222	19.08590349
recent	F	4.79	4	15.4	103.5	14.37606479	0.149350649		4	2	3	9	2	5	4	6	9	5	3	7	56	55.9	52.7	29.2	21.4	16	16.7	-0.63		12.55485783
recent	F	4.79	4	19.9	111.7	15.94948741	0.155778894	4	7	4	7	6	4	11	5	8	15	11	7	14	59.5	53.8	60.9	33.3	23.4	19.2	18.2	0.45		14.93072599
recent	M	4.79	4	21.7	115.8	16.18238819	0.175115207	5	4	3	6	5	3	4	3	9	12	6	2	7	58	55	60	28.5	24	17	17	0.7	16.6876	18.88240617	15.38444331
recent	F	4.8	4	16.3	105.5	14.64477438	0.18404908	7	5	3	5	2	4	6	4	8	14	7	4	8	51.7	53.5	54.3	28.8	20.8	16.7	15.8	-0.44	17.06	12.95360931	19.08590349
recent	F	4.8	4	17.8	104.8	16.20680613	0.230337079	5	3	2	6	2	4	6	4	6	9	8	3	10	54.2	54.5	58.5	30	22.5	16	16.5	0.61	14.9736	15.31227726	18.98596949
recent	F	4.8	4	18.6	105.3	16.77475562	0.134408602	5	3	2	6	2	4	5	4	7	11	6	3	7	51.3	50.6	53.7	28.5	22.7	15.9	16.4	0.95	13.9304	16.16988099	18.26237494
recent	M	4.8	4	21.3	119.9	14.81635029	0.17370892	3	1	2	3	4	2	3	3	3	14	11	2	9	58.2	57.5	59.4	32.5	24.9	17.3	17.2	-0.31		16.81268894
reference	F	4.8	4	19	113.2	14.82725468		3.5	1	2	2	1.5	2.5	4	3	8	10	4.5	6	7	55.5	54	59.5	29.5	23.7	17	17	-0.3	14.14692	13.22915457	21.75650713
reference	F	4.8	4	15.5	108	13.28875171		1	5	2	5.5	5	2	3	3	8.5	10	6	2	10.5	54	48.9	55.3	29	21.8	15.1	15.9	-1.49	14.14692	10.90601508	21.79643052
reference	F	4.8	4	23.5	111	19.07312718		8	7	5	6	8.5	6.5	7	8	10.5	15	13	4	0	58.4	59	57	37.4	25.5	20.8	19.1	2.16	21.06608	19.64042204	27.75650455
reference	F	4.8	4	16.5	101.5	16.01591885		5	4	4	6	2	4	6	5	9	10	9	5	10	55.4	48.4	52.8	30.3	21.7	16.1	17.5	0.49	16.70612	15.02403746	24.27911199
reference	F	4.8	4	14.9	106	13.26094696		2	1.5	1.5	2	3	2	3	1.5	4	0	8.5	1.5	0	51.3	47.1	51.9	28.1	20.9	15.7	15.2	-1.51	15.08432	10.86402991	19.62131438
reference	F	4.8	4	19	113.5	14.7489763		4.5	4	3	5.5	3	5	5	4	13.5	16	9.5	7	13	58.3	46.3	57	32	25.5	17.5	17	-0.36	20.39207	13.11095421	26.91411865
reference	F	4.8	4	20	111.7	16.02963559		8	8	4	13	5	6	5	5	10	13	6	8	11	59	57	59	31.8	24	18	17.5	0.5	15.26868	15.04474974	24.72735376
reference	F	4.8	4	17	102.2	16.27597934		7	6	5	11	5	6	5	5	14	15	10	8	11	59	50.5	50.2	31	23	18.2	17.5	0.65	15.26868	15.4167288	25.92574389
reference	F	4.8	4	18.5	105.8	16.52724226		13	10	5.5	18	7	8	7.5	10	17	18	8	6	10.5	59	54	59	33	23.2	18.5	17.2	0.8	15.26868	15.79613581	28.40616807
reference	F	4.8	4	18	112.7	14.17178885		5	3	2	3.5	2	3.5	5.5	4	9	8	4	5	8	52	49.5	56.8	28.5	22	15.5	16.2	-0.78	13.76468	12.23940116	22.68062928
reference	F	4.8	4	19.8	112.4	15.67229392		5	4	3	4	4	7	5	4	12	15	14	10	12	53.3	50	59	27.5	22.5	16	16	0.27	14.43087	14.50516382	25.00720862
reference	F	4.8	4	21.4	115	16.18147448		4	5	4	6	5	13	8	8	10	20	14	15	15	56	51	63.5	31	24.1	16.5	17	0.59	21.50372	15.27402646	29.13526328
reference	F	4.8	4	17.5	109.2	14.67549544		4	2	1.5	3	3	4	3	3	7.5	11.5	5	2.5	14	52	51.2	56.1	29.3	22.2	16	16.1	-0.41	15.54327	12.99999811	22.60621292
reference	F	4.8	4	20	114.7	15.20208512		5	5	3	6.5	2.5	3	3	3	11	10	7	5	8	56.5	52.5	59	32.8	24.5	16.8	17	-0.04	15.08432	13.79514853	23.40111611
reference	F	4.8	4	16.5	107.5	14.2779881		4	3.5	3	3	5	5	1.5	4.5	10	13	5	3	11.5	55	46	56	29.3	21.8	17	16.4	-0.7	13.95632	12.39976203	23.78019186
reference	F	4.8	4	16.2	107.5	14.01838832		4	1	2.5	2	2	3.5	2.5	2.5	6	9	7	2	10	52.9	48.1	56	27.8	21.4	15.7	16	-0.9	10.86903	12.00776636	19.57360315
reference	F	4.8	4	16.5	104.6	15.08066786		5	3	3	4.5	6	6.5	5	4	9.5	15	7.5	3	12	51.7	50.5	56.7	28.7	22.5	16.5	16.2	-0.13	17.31407	13.61180847	25.09911351
reference	F	4.8	4	19.5	109.4	16.2929591		5.5	7	4	11.5	5.5	5	4	8.5	12	15	8	4	9	53.5	54	60	34.5	24	17.8	17.2	0.66	18.9	15.44236824	27.20122615
reference	M	4.8	4	20	113.5	15.52523822		3.5	2.5	1.5	5	3	2	3	2.5	8	9	5	3	5	55.3	52.2	57.4	31.2	24	17.2	16.7	0.24		17.88310971
reference	M	4.8	4	25.5	117.1	18.59629343		7	6.5	3	8.5	4.5	5	5	8	14	15	9	10	11	55.3	61.8	65.3	36.1	25.8	20.2	19.5	2.2		22.52040308
reference	M	4.8	4	18	104.6	16.45163767		5	2	2	5	3	2.5	3	4	8	8	7	6	8	54.7	49.9	57.4	29.8	21.4	16.9	17.1	0.89		19.28197288
reference	M	4.8	4	18	113	14.0966403		6	2	2	2.5	2	3	3.5	2.5	5	8	4.5	3.5	8	54.5	50	57	28.1	22.1	16.4	15.5	-0.9		15.72592685
reference	M	4.8	4	14	101.6	13.56252713		3	1.5	1.5	1	1	1.5	1.5	1.5	4	5.5	3	6	10	55.3	47	50.5	27.8	20.5	15.3	15.3	-1.39		14.91941597
reference	M	4.8	4	17.5	109	14.72939988		4	1.5	2	3.5	2.5	3.5	3.5	3.5	6	10.5	9	5.5	6.5	54.9	51.8	55.4	29.2	23.2	16.8	16.9	-0.38		16.68139382
reference	M	4.8	4	19.2	112.5	15.17037037		5	1	3.5	4	10.5	4	4.5	8.5	10	18	4.5	3.5	9.5	55.8	52.4	60.6	33.7	26.7	18	17.6	-0.03		17.34725926
reference	M	4.8	4	18.5	112.1	14.72178609		4	2	2	2.5	2	3	3.5	3	9	9	6	6	9	55.8	51	56	30.5	22	17.8	17.4	-0.39		16.669897
reference	M	4.8	4	19	108.9	16.02130327		5	2	2	2	2	2.5	3	2.5	6	7	4	5	8	56.8	52.8	59.8	29.5	22.8	17	18	0.59		18.63216794
reference	M	4.8	4	17.5	107.3	15.19982559		5	2	2	2	2	2	2	2	5	8	3.5	3	7	55.8	49	54	27.5	22	15.8	16	-0.01		17.39173664
reference	M	4.8	4	22.7	119	16.02994139		7	3	3	5	4	3	3	4	8	11	6	2	8	58.3	55.5	59.7	32.5	24.7	18.3	18.7	0.6		18.6452115
reference	F	4.8	4	22.5	119	15.88870842		3.5	1.5	1.5	3	1.5	1.5	2.5	2	7.5	7	5	5.5	9	53	53	64.5	33.2	25.8	18.5	18.2	0.41		14.83194971
reference	F	4.8	4	15	105	13.60544218		3	4	4	4	3	6	6	6	7	11	6	3	9	53	48.5	57	28.2	22	17	16.5	-1.22		11.38421769
reference	F	4.8	4	21	114	16.1588181		8.5	5	5	10.5	5	5	6	8	12.5	17	8.5	5	11	56.7	55	62.8	35.2	21	19.4	18.1	0.58		15.23981533
reference	F	4.8	4	19.5	111.7	15.6288947		4.5	3	3.5	8	9	6	3	6	12	16	8	4	11	56.2	51.8	60.6	31.2	23.2	17.5	17.1	0.24		14.439631
reference	F	4.8	4	12.8	102.4	12.20703125		3.5	1.5	2	8	3.5	6.5	7	5.5	4	3	4	12	3	51.2	45	52.5	27.2	20.2	15.2	15.3	-2.46		9.272617188
reference	M	4.8	4	16	104	14.79289941		2	2.5	1	2	1	2	3	2	6.5	5.5	3.5	2	5	54	49.4	54.8	29.2	21.5	15.5	16	-0.33		16.77727811
reference	M	4.8	4	17	105.8	15.18719559		2.5	1.5	1	1.5	1	1.5	3	1.5	6	6	4	4	8	54.5	49.2	57.8	28.5	22.2	17.4	17.1	-0.02	11.46408	17.37266534	13.92525571
reference	M	4.8	4	18	108.3	15.34672079		5	4	2	5	2.5	6	4	4	12	12	7	8	8	55	50.5	57	30.4	21.8	16.8	17.3	0.1	13.07752	17.61354839	20.05197323
reference	M	4.8	4	17.6	112.5	13.90617284		5	3	3	4	2	3	5	3.5	7	9	5.5	6	7	57	49	56	26.4	22	16.4	16.9	-1.07	13.77052	15.43832099	17.13287796
reference	M	4.8	4	16.8	108	14.40329218		2	3	2	3.5	2	1	2	2	5	6	3	5	7	54.8	49	58	30	23.1	17.4	17.5	-0.65	10.95148	16.18897119	13.06940711
reference	M	4.8	4	17	109.4	14.20411819		3	2	1.5	1.5	1.5	3	5	1.5	7	7	3	3	10	53.8	50	52.5	27.2	22.2	15.7	16.4	-0.82	14.65	15.88821847	16.65055516
reference	M	4.8	4	18	118.7	12.77529882		6	5.5	2.5	6	2	4	5	4	8	12.5	4	4	13	56.2			30.9	21.8	16.4	17.1	-2.14	12.678	13.73070122	17.63940326
reference	M	4.8	4	21.5	118	15.44096524		5	3	3	4	3	3.5	5	5	7	8	5	3	8	58	53	60	33.8	24.2	18.2	17.5	0.17	15.99232	17.75585751	18.82577936
reference	M	4.8	4	14.5	98	15.09787589		8	5	3	6.5	3	5	6.5	5	10	13.5	6.5	4	10	53	50	51	26.2	20.5	15.8	16	-0.09	13.57332	17.23779259	19.52506549
reference	M	4.8	4	18.5	110.5	15.15120493		4	2.5	2.5	4	2	2.5	2.5	4	7	8	5	2.5	7.5	55	52	56.5	30	22.9	16	17	-0.05	12.47728	17.31831944	16.60580545
reference	M	4.8	4	17	114	13.08094798		3	2.5	2	2	2	2.5	2	2.5	4.5	5.5	5	2	7.5	54.6	49	53.5	29.2	22	15.5	16	-1.84	11.87128	14.19223145	14.35934635
reference	M	4.8	4	19.5	110.6	15.94132285		5.5	5	3	7.5	4	3.5	3.5	4.5	10	10	5.5	6.5	7.5	56.8	54	58.5	31	23.3	17.6	17.2	0.54	14.74692	18.5113975	19.27175125
reference	M	4.8	4	18.6	108.6	15.77078437		6	4	4	5	5	7	7	4	8	15	15	13	15	54	50	57.2	26.5	21.6	16	16	0.41	14.06512	18.2538844	19.27175125
reference	M	4.8	4	15.4	103.7	14.32066574		6	4	4	3	3	4	5	4	7	12	9	8	12	51	48	54	23	19.5	14	14	-0.72	12.47728	16.06420527	17.13287796
reference	M	4.8	4	16.5	105.5	14.82446486		8	5	3	8	4	4	5	4.5	10	11	5.5	4	8	52.8	51	57	30.8	20	16.5	16.9	-0.31	15.612	16.82494194	19.73836937
reference	M	4.8	4	19	107.6	16.41077376		4	2	2.5	3	2	2	3	3	9.5	13.5	6	8	12	55.2	53.3	56.5	31	23.1	16.8	17.1	0.86	14.06512	19.22026838	17.76301369
reference	M	4.8	4	20.5	112.7	16.14009286		2.5	2.5	2	3.5	2	1.5	2	3	7	10	7	5.5	7.5	54.3	52	62.3	32.5	23.2	18	17.6	0.68	12.87808	18.81154022	15.91531775
reference	M	4.8	4	19	108	16.28943759		4.5	3	2.5	4	3	3	4	3	10	12	7	4	10	54.3	51.6	58	31	24.3	17.9	17.8	0.78	15.80248	19.03705076	18.97612945
reference	M	4.8	4	16.8	108.2	14.35009447		5.5	4	3	3	2.5	3.5	6.5	4	9	11.5	9	5	5.5	55	52	56.5	29.4	23	16.3	16.4	-0.69	18.03832	16.10864265	19.98292668
reference	M	4.8	4	20.5	109.6	17.06603975		8.5	3	4.5	5	4.5	6	5	5	11	13	8.5	9	12	55	58	60	33.5	24	19.4	18.6	1.29	18.03832	20.20972002	21.73098331
reference	M	4.8	4	20.5	116	15.23483948		8	4	3	8	5	5	5.5	6	13	11	6	6	9	58	53.2	61	30.5	23.2	17.2	17.7	0.01	17.30328	17.44460761	22.08996372
reference	M	4.8	4	20.5	115.5	15.36702835		5	3	2	3.5	4	3.5	3.5	4	5	8	6	2	11.5	58.2	53.6	58.2	30.1	24.4	16.6	17.7	0.12	14.65	17.64421281	17.04650504
reference	M	4.8	4	20.5	110.7	16.72856235		5	3	4	9	7	4	3	6.5	11	13	6	4.5	9	56.5	55.5	61.3	32.1	23	19.2	19	1.07	20.617	19.70012915	22.43949535
reference	M	4.8	4	21.7	112.4	17.17620091		6	2.5	2.5	3	2.5	3	4	3.5	9.5	10.5	8.5	8	10	58.5	55.2	61.2	33.2	25	19	18.4	1.36	19.3	20.37606337	20.32459457
reference	M	4.8	4	15.6	98.3	16.14423842		5	7.5	3.5	5.5	3.5	3.5	5	5.5	10	14	8	7	8	51.5	51.5	54.5	28.3	21.2	15.5	16.2	0.68		18.81780001
recent	M	4.81	4	18.1	107.4	15.69170056	0.154696133	7	4	2	3	5	3	3	4	7	10	10	3	7	56.5	52.5	56.6	30.2	22.8	17.8	17.9	0.36		18.12746785
recent	F	4.81	4	16.1	100.8	15.84545855	0.236024845	5	6	2	4	7	5	9	5	9	15	8	3	16	52.2	52.1	56.6	30.3	22.5	17.4	16.6	0.38		14.75964241
recent	F	4.82	4	19.7	107	17.20674295	0.253807107	7	10	7	16	7	6	7	5	12	16	5	2	11	53.4	56	59.8	34.4	23.4	17.5	16.9	1.19	21.4936	16.80818185	22.5313447
recent	F	4.82	4	18.7	110.6	15.28731986	0.160427807	8	5	4	8	3	5	4	4	8	14	8	7	4	54.7	54.8	57.7	30.8	21.9	16.7	16.6	0.02	16.2776	13.90985299	19.66883931
recent	F	4.82	4	20	110.9	16.26173589	0.225	7	5	2	11	4	6	8	3	10	16	8	3	10	55.2	56.5	60.5	31.5	23.8	17.5	17.1	0.64	18.6248	15.38122119	21.43235938
recent	F	4.82	4	20.3	115.1	15.32305607	0.21182266	10	6	3	8	3	7	10	4	14	18	7	7	10	54.5	56	60.3	32.5	23	18.5	17.5	0.04	22.276	13.96381467	22.75459935
recent	F	4.82	4	18	110.2	14.82208557	0.122222222	6	3	2	3	3	3	7	4	8	14	6	2	7	53.7	53.8	58.5	30.7	22.2	17	17.5	-0.31	15.2344	13.20734921	18.47356347
recent	M	4.82	4	16.5	105.5	14.82446486	0.157575758	4	2	2	3	1	4	4	3	7	9	5	3	6	54	53	52.5	28	21.5	15.4	15.5	-0.3	13.1056	16.81094194	12.64949834
recent	M	4.82	4	18.9	105.3	17.04531619	0.216931217	5	3	3	8	4	4	8	5	10	17	8	6	9	53.9	55.6	59	31.5	22.2	17	17	1.28	17.404	20.16442745	16.14959705
recent	F	4.83	4	18	105.6	16.14152893	0.2	3	4	2	7	2	2	6	2	8	16	7	3	8	53.2	51.2	55.8	30.5	22.8	16.4	16.2	0.57	15.2344	15.19270868	17.93851389
recent	F	4.84	4	16.7	106.1	14.8349369	0.125748503	4	3	2	3	2	3	4	3	7	11	5	2	4	54.2	51.3	56	30.2	21.7	16.8	16.4	-0.3	12.8872	13.21275472	17.02983688
recent	F	4.84	4	18.1	107.7	15.60440337	0.165745856	6	5	2	5	6	3	5	4	9	12	6	2	10	54.4	50.5	58.1	31	22.3	17.4	17.2	0.22		14.37464909
recent	M	4.85	4	17	105.1	15.39017256	0.170588235	2	4	2	4	4	1	2	4	5	11	10	3	8	57.9	55.1	54.3	30.4	22.2	16.9	16.5	0.14		17.64416057
recent	F	4.85	4	18.7	108.5	15.88481386	0.165775401	6	3	2	5	2	3	4	5	8	9	4	2	5	53.3	53.2	56.8	30.1	22.4	16.8	16.5	0.4	14.7128	14.79106893	17.93851389
recent	F	4.85	4	17.7	104.7	16.14655599	0.271186441	4	12	4	11	13	5	7	9	10	13	9	3	10	54.9	55.5	58	31.4	23	17	16.9	0.57		15.18629954
recent	F	4.86	4	17.9	111.1	14.50190024	0.122905028	4	2	2	5	2	4	4	2	8	8	6	1	8	53.4	52.3	55.7	29.2	22.6	16.3	16.1	-0.54	13.4088	12.69586936	17.2635084
recent	M	4.86	4	16.9	107.8	14.54283856	0.153846154	4	5	4	5	4	3	4	4	7	11	6	7	10	52	46	54	29	20.5	15	15.5	-0.53	15.016	16.35768623	13.92525571
recent	M	4.86	4	18	110.6	14.71506725	0.133333333	3	3	2	3	3	2	3	3	7	10	7	2	8	59	51.6	55	29.8	21.4	16.5	16.5	-0.38		16.61775155
recent	M	4.87	4	23.1	117.7	16.67473936	0.151515152	5	4	2	5	2	2	4	3	11	15	4	3	8	58	55	61	31	24.8	17.8	18.3	1.03	14.7772	19.56985643	14.14413755
recent	M	4.88	4	20.5	114.5	15.6366202		5	2	2	7	3	2	5	3	7	9	4	1	4	57.5	56.2	59.2	29.2	22.2	16.8	17.2	0.32		17.9952965
recent	F	4.89	4	19.4	112.1	15.43798109	0.170103093	6	4	2	7	4	2	6	4	7	11	7	3	11	55.3	54.8	59	30.8	22	16.3	17	0.11	15.4952	14.08835145	18.68113205
recent	M	4.89	4	16.8	104.1	15.50271713	0.25	3	4	3	6	3	2	7	3	10	17	6	5	10	53.5	51.4	54.2	31	22.3	15.7	16.6	0.22	15.9712	17.78610287	14.14413755
recent	M	4.89	4	18	110.7	14.68849377	0.183333333	3	3	3	4	2	3	6	3	7	10	5	2	7	53.8	53	57.2	30.2	22.5	16.8	17.2	-0.4	14.5384	16.55662559	13.81439664
recent	F	4.9	4	16.2	107.3	14.07069569		4	2	2	4	3	2	3	3	4	8	5	2	4	51.3	48	53.1	27.5	21	14.8	14.3	-0.86	10.8008	12.01675049	15.388929
recent	F	4.9	4	17.7	106.4	15.63471649	0.225988701	5	2	1	5	2	3	6	3	10	11	6	4	7	55.3	56	58.2	28.2	21.9	16.7	16.8	0.24	17.5816	14.3784219	18.98596949
recent	F	4.9	4	16.7	105.1	15.11858128	0.155688623	4	4	3	8	7	3	4	5	9	14	9	3	11	53.3	52.8	56.4	31.1	22.2	17.5	16.6	-0.1		13.59905773
recent	M	4.9	4	19.6	114.6	14.92405484	0.173469388	5	6	3	11	5	3	4	4	4	10	5	2	8	58.2	54.3	55.5	28	21.2	16	16	-0.22	12.3892	16.90532281	13.12828151
reference	F	4.9	4	16	104	14.79289941		5	4	3.5	3.5	3.5	3.5	4.5	3	7.5	14	6.5	5.5	8	51.2	50.4	55.3	30	21.8	15.8	15.7	-0.33		13.10727811
reference	F	4.9	4	16	109.3	13.3930552		4	1.5	1.5	2	1	2	3.5	2	6.5	10	3	2	7	60	52	56	27.8	21	15	16	-1.4	18.40932	10.99351335	22.49373938
reference	F	4.9	4	21.5	117.9	15.46716967		7	3	2	4.5	3.5	3	6	4	13	18	10	8	14	49	53.5	64.5	33.5	23.7	18.5	17.8	0.13	17.39988	14.1254262	25.22060867
reference	F	4.9	4	17	107.7	14.65606947		3	2.5	2.5	5	2.5	3	3	3	8	11	7	3.5	8	54.5	50.9	59.2	26.4	23.3	16.8	17	-0.42	19.06148	12.9006649	23.948738
reference	F	4.9	4	16.5	106	14.68494126		6	2	3	3.5	2	2	2	4	7	8	6.5	5	5	54.5	50.5	55.9	26.3	24.1	16.6	16.9	-0.41	19.06148	12.9442613	23.67795293
reference	F	4.9	4	19.5	112.5	15.40740741		6.5	3.5	2	5	2	4	3	4	1	14.5	9	7	9	53.2	51.3	61.8	30	24.3	16.8	17.5	0.09	13.76468	14.03518519	19.47761573
reference	F	4.9	4	19	111.1	15.39307846		5	1.5	2.5	8	2	3	4	2.5	7.5	12	6	3.5	8	57.3	52.6	58	30.5	23.8	17.8	17.8	0.08	16.17488	14.01354847	22.38022992
reference	F	4.9	4	19	111.8	15.20092422		6.5	6.5	4	9	4.5	6.5	6	7	10	12.5	7	6	9	54	52	57	32.5	22.8	17	17.6	-0.05	16.61823	13.72339557	25.89714417
reference	F	4.9	4	16.5	104.9	14.99453381		8	3.5	2.5	4	4	5	3	4	9.5	19	12	7	13	58.3	49.5	55	30	21.8	16.3	16.2	-0.19	23.292	13.41174605	26.94049206
reference	F	4.9	4	22	116.5	16.20954521		6	11	4	11.5	9	6.5	6	8	9	16	10	6	12	58.5	54.9	65	33	24.1	18	17.8	0.6	17.90928	15.24641327	26.31942548
reference	F	4.9	4	14.5	106.5	12.7840596		6	3	2	4	4	5	4	4	10	11	6	4	9	49	48.2	51.2	25.5	21	15.5	15.4	-1.92	16.79375	10.07393	24.6326529
reference	F	4.9	4	17	108.2	14.52092893		5	4.5	3.5	7.5	4	6	5	5	12	14	10	7	10	54	51	55	30.5	21.2	16.5	17	-0.52	19.53968	12.69660268	26.75470451
reference	F	4.9	4	21.5	115.7	16.06096893		6	6	4.5	9	7	6	2.5	6	9	20	10	5	13	55	51.5	62.8	33.6	24.4	18.6	17.4	0.51	20.76912	15.02206308	26.64729262
reference	F	4.9	4	17.5	106.2	15.51633027		6.5	5	3.5	3.5	2	4.5	5	5	11.5	10	9	4.5	9	52.5	52.2	57.5	31.5	22	17.3	17	0.17	16.17488	14.19965871	25.03791896
reference	F	4.9	4	15.8	103.7	14.69263109		5	3	3	8	3	4	4	4	5	10	8	8	10	51	47	54	26.5	20	15	15.5	-0.4	12.19412	12.95587295	20.58238132
reference	F	4.9	4	19.5	108.3	16.62561419		6	4	4.5	4	3	7	3.5	4.5	11	14	6	4	13	54	50.1	58.7	33	23.6	17.9	17	0.86	16.26407	15.87467743	25.4601052
reference	F	4.9	4	21.5	112.6	16.95749427		7	5.5	4.5	8	4	4.5	5.5	5.5	12.5	15	8	7	10	59	56	62	33.7	25	18.5	19	1.05	14.24183	16.37581635	24.85251087
reference	F	4.9	4	18	111.2	14.55669996		5	5.5	2.5	8.5	2.5	4	4.5	5	10	13	8	5	10	54.6	52	59	30.7	22.8	17	17.1	-0.49	12.39408	12.75061694	23.04612449
reference	F	4.9	4	18	105.3	16.23363447		6	6	3.5	7.5	8	6	3.5	6	11	16.5	8	3	11.5	54.6	54	57.1	28.5	22.3	17.2	16.6	0.62	19.22192	15.28278805	26.64729262
reference	F	4.9	4	20.4	118	14.65096237		5	5	2	6	3	2	3.5	2	8.5	12.5	4	2	4.5	55	51.2	60	32	23.7	17.5	18	-0.43	12.79088	12.89295318	20.80047264
reference	M	4.9	4	18.5	109.1	15.54254836		5	2	1	3	2	4	9	5	4	9.5	5	5	7	51.8	49.7	53.9	30.1	22	16.8	18.1	0.25		17.83924802
reference	M	4.9	4	18.5	111	15.01501502		7.5	7	3	7	4	4	5	5	10	12	7	6	9	56.5	54	59.1	26.4	23.5	17.6	17.3	-0.14		17.04267268
reference	M	4.9	4	17	111.6	13.6496191		3	2	1.5	2	1	2	3.5	2	6.5	8	3	4	7.5	60.8	50	56.5	28	21.2	15.9	16.5	-1.29		14.98092484
reference	M	4.9	4	22	111.6	17.66421295		5	3.5	4	6	4	4	10	4	9	14	8	8	14	50.8	56.8	61.5	32.2	24.8	18.4	19	1.65		21.04296155
reference	M	4.9	4	15.2	106.4	13.4264232		4	3.5	1.5	2	3	2.5	3	3	4	8	6	2	0	59	49.4	52.3	29.3	19.7	15.5	15.3	-1.49		14.64389903
reference	M	4.9	4	19	105.8	16.97392448		6	5	3	7.5	4	4.5	5	5	9	9	5	4	8	58	53	58	31	22.5	17	17.8	1.23		20.00062596
reference	M	4.9	4	15.5	103.5	14.46941586		4	3	2	4.5	2.5	3	3	2.5	8	11	6.5	7.5	4.5	52.6	49.8	55.3	30.2	21.9	16.5	16.6	-0.58		16.21881795
reference	M	4.9	4	19	109.2	15.93339505		4	4.5	3	6	3	3	5	4.5	10	13	8	8	9.5	53.5	53	60	32.5	24.5	17.9	17.7	0.53		18.42942653
reference	M	4.9	4	18.5	106	16.46493414		6	4	3.5	4	2	3	3	4	10	9	5	7	10	55.3	51	59.5	30	24	17.1	18	0.9		19.23205055
reference	M	4.9	4	17.7	104.2	16.30188512		5	2.5	3.5	4	3	3.5	3	2.5	8	6	5	5	7	56	53.1	56.2	28.2	20.4	16.9	17.7	0.79		18.98584653
reference	M	4.9	4	17	100.3	16.89845717		7	8	5	8	5.5	5.5	6	4	10	14	9	6	11	56	56	55.5	30	21	17	17	1.18		19.88667033
reference	F	4.9	4	22.5	114.8	17.07256371		3	8	4	5.5	9	7.5	6	5	15	24	9	8	16	54.7	52.8	64.6	35	24.3	19.8	19	1.11		16.5495712
reference	F	4.9	4	19.8	109.5	16.51341715		9	9	5	10	7	5	4	6	15	17	9	10	12	55.3	54.2	62.8	30.5	23.5	17.8	17.3	0.78		15.7052599
reference	F	4.9	4	11.2	96	12.15277778		2.5	5	1.5	2	5	2	2.5	2	3.5	8.5	6	2.5	4.5	50.2	46.3	51	24.9	19.6	14.2	14	-2.5		9.120694448
reference	F	4.9	4	20	110.7	16.32054863		6	4	5	8	8	5	5	5	10	22	9	6	17	56.4	56.3	60.2	33.3	23.6	18	18.3	0.67		15.41402843
reference	F	4.9	4	20	108.1	17.11506716		6	4.5	2.5	5	3.5	3.5	5	3.5	10	12	7.5	7	8	56.4	54.5	62.3	32.5	24.2	17.1	18	1.14		16.61375141
reference	F	4.9	4	24.8	121.3	16.85505132		5.5	1.5	2	7	5.5	10	4.5	4.5	14.5	19	8.5	1.2	13	60.5	57	67.3	35.4	25.6	21.7	20	0.99		16.22112749
reference	F	4.9	4	17	111.3	13.72330112		5	3	4	12	9	7	7.5	6.5	16.5	17	10	9	14.5	54.4	52.6	57	30.8	24.3	17.5	16.8	-1.13		11.49218469
reference	F	4.9	4	19.1	111.1	15.47409466		7.5	3	6	5.5	8	6	5.5	5	11	17	10.5	10	11.5	58.1	53.7	61.4	33.7	24	17.8	18	0.13		14.13588294
reference	M	4.9	4	18	112.2	14.29837856		9.5	3.5	3	3.5	3.5	3.5	5.5	4	9	12	5.5	7	11	56	51.2	56	29.7	22.5	16	16.1	-0.72	15.22912	15.96055163	18.90117016
reference	M	4.9	4	23	120.2	15.91911429		5	6	6	7	8	7	9	6	9	14	6	7	12	60.5	58	64	32	25	19	20	0.53	19.03228	18.40786258	22.00112481
reference	M	4.9	4	17	110.1	14.02407687		7.5	3	2.5	3	3	3	3.5	3	8.5	11.5	4	5	9	54	51	55	28.2	21	16.8	16.5	-0.96	11.25952	15.54635607	16.47062196
reference	M	4.9	4	18.5	110	15.2892562		4.5	2	1.5	1.5	1	1.5	2.5	1.5	7	6	4.5	4.5	7.5	54	51.8	58.7	29.5	22.5	16.7	17.2	0.07	13.672	17.45677686	15.5800238
reference	M	4.9	4	17.9	105.5	16.08229824		5	3	5	4	6	15	5	7	5.5	12	5.5	10	10	54	50.8	56.8	29.3	22.7	17.6	17.7	0.64	16.558	18.65427034	22.5824646
reference	M	4.9	4	17.3	108.4	14.72270258		1.5	2	2	3	2	3	3.5	2	6.5	8	3.5	3	10	52.3	50.1	54.4	28.9	22	16	16.4	-0.38	11.25952	16.6012809	15.03487157
reference	M	4.9	4	18	110	14.87603306		5	2	2	2	2	3	4	4.5	7	9	5	7.5	11	55.1	53.5	55	30.3	22.2	15.7	17	-0.25	14.26072	16.83280992	17.76301369
reference	M	4.9	4	18	110.8	14.66199221		3	3	2	3	1.5	4.5	4.5	2.5	8.5	12	6.5	5	12	52	50.5	55	29.5	23	16.7	17.7	-0.42	13.27632	16.50960824	17.68073719
reference	M	4.9	4	18.5	107.5	16.00865333		6	4	4	5	2.5	4	9.5	3.5	12	9	6	5	11	52	49	58.5	31.3	22.8	18.4	18	0.59	13.27632	18.54306653	19.23516098
reference	M	4.9	4	17	108	14.57475995		11	6	7	10	6	6	7	7	12	15	10	7	10	54.6	53.8	59.2	26	23.7	17.4	17.3	-0.5	14.84368	16.37788752	21.60913125
reference	M	4.9	4	15.5	105.2	14.00555162		3.5	3	2	3.5	2	2.5	3.5	3	5.5	6	5	3	7	51.8	47.8	54.2	29.5	22.2	16.6	17.2	-0.97	20.182	15.51838295	18.93870342
reference	M	4.9	4	19	111.5	15.28283295		6	5	2.5	9	2.5	2.5	4	3	10.5	11	7	4	6	51.8	56.8	59.5	30	22.8	17.5	17.5	0.06	20.182	17.44707775	20.69047315
reference	M	4.9	4	15.5	105.4	13.95245005		6	2.5	2	6.5	2	4	4	4.5	9	8	5.5	4	6	51.8	48	52.5	26	20.9	16.1	16.7	-1.02	19.12168	15.43819958	20.69047315
reference	M	4.9	4	20	112.3	15.85880588		4	2	2	3.5	2	2	2	3	6	9	6.5	5.5	8	59.8	55.1	58.2	28.5	22.8	16.2	17.8	0.48	14.45568	18.31679688	16.4252456
reference	M	4.9	4	17.5	110.3	14.38424342		6	4	3	6.5	3	5	5	4	10	12	6	5	11	55	50	54.8	27	22	16.5	17.2	-0.65	15.99232	16.09020756	20.05197323
reference	M	4.9	4	17.2	108.8	14.53016869		3.5	2	1.5	2	3	2.5	3.5	8	3.5	4.5	6.5	2	8.5	50.1	53.2	56.5	28.4	22.3	16.2	17.3	-0.53	14.35828	16.31055472	17.63940326
reference	M	4.9	4	16	105.4	14.40252908		6	5	3	4	3.5	3	4	4	9.5	12	7	6.5	6.5	58	50.7	55.7	28.2	23.3	17.2	17.5	-0.64	15.22912	16.11781891	18.93870342
reference	M	4.9	4	18.7	110.5	15.31500174		7	7	4	4	4	10	8	5	14	19	15	14	14	54.5	50	58	26	22	17	16.5	0.09	15.03672	17.49565263	22.72391433
reference	M	4.9	4	21	116.6	15.44621921		6	4	2.5	4	3	3	3.5	5	8	10	4	4	6	57.5	54.5	59	32	24	17.8	18	0.19	12.87808	17.69379101	17.80395794
reference	M	4.9	4	21	115.9	15.63336338		5	4.5	4	11	3.5	4.5	3.5	4	10	10	4	4.5	7	56.8	55	59.5	32.8	24	17.5	18.2	0.32	17.85552	17.9763787	20.55859768
reference	M	4.9	4	19	112.2	15.09273293		3	2.5	3	3	4	3.5	2	4	8	12.5	6	2	9	56.3	49.2	57	27.5	21.7	16.5	17.5	-0.09	13.37548	17.16002672	17.76301369
reference	M	4.9	4	22	116.5	16.20954521		7	5	3	9	5	5	5	9	12	18	7	6	7.5	54.6	56.3	63	35	23.5	18.2	18.2	0.73	18.22048	18.84641327	22.94715492
reference	M	4.9	4	19.5	113.6	15.11046915		3	2.5	2	2.5	1.5	3	4	2.5	6	7	6.5	3	5.5	54.3	49.3	55.6	31.5	22.5	16.5	17	-0.07	12.87808	17.18680842	15.82040423
reference	M	4.9	4	21	112.7	16.53375366		5	5	2.5	7.5	2.5	4.5	5	5	10	12	11	1	5.5	58	56	60.5	32	23.2	18.2	18	0.94	17.11792	19.33596803	20.62470016
reference	M	4.9	4	21	115	15.87901701		4	3	2	4.5	2	3	5.5	3	8	11	5	4	10	55	53	58.5	30.5	23.2	17.8	17.8	0.5	13.86888	18.34731569	17.38860558
recent	F	4.91	4	15.9	107.5	13.75878853	0.132075472	3	3	2	3	4	2	2	3	4	11	10	3	6	54.3	48.8	54.6	29.6	21	16	15.7	-1.1		11.53877068
recent	M	4.91	4	19.8	116.9	14.48892512	0.171717172	5	6	2	4	5	4	5	3	6	12	6	3	10	58.2	58.3	58.4	31.3	22.8	17.3	17.2	-0.56		16.24127693
recent	F	4.91	4	17	109.7	14.12653553	0.111764706	5	4	2	3	3	3	3	3	7	9	5	1	7	52.8	49.5	54.3	30.8	22.2	17.5	16.8	-0.81		12.09406865
recent	M	4.92	4	21.2	112	16.9005102	0.198113208	9	7	2	7	13	4	6	6	9	14	6	4	11	59.5	58.7	59.5	31.2	23.5	19.1	18.4	1.18		19.8757704
recent	M	4.92	4	18.6	114.3	14.23706551	0.14516129	6	3	3	5	3	3	5	3	8	16	5	2	6	54.5	54	56.5	30.3	23	17.5	16.5	-0.77	15.016	15.85396892	13.92525571
recent	M	4.92	4	21.1	116.9	15.44021818	0.146919431	5	4	2	3	2	3	6	3	6	10	4	3	6	59.5	56	60.3	31.8	23	17.1	17.8	0.18	14.0608	17.67072945	13.3611019
recent	F	4.93	4	20.3	111.2	16.41672274	0.201970443	5	3	3	12	4	3	8	5	8	12	7	4	7	57.3	57.1	59.5	32.2	26	18	17.8	0.73		15.53825134
recent	M	4.93	4	16.8	106.5	14.81187595	0.172619048	4	6	2	8	5	3	4	4	7	10	5	4	9	56.3	53.9	55.5	29.5	21.5	17	16.6	-0.3		16.71493268
recent	F	4.93	4	19.6	111.4	15.79376565	0.244897959	7	8	3	11	13	6	5	4	11	17	11	7	14	54.7	56.3	61.4	33	23.2	19	17.3	0.34		14.59758613
recent	M	4.94	4	19	110.2	15.64553476	0.152631579	5	3	2	5	2	4	5	4	7	12	5	3	9	53.5	55.6	59.1	31	24	16.5	16.3	0.33	14.2996	17.96675749	13.24522212
recent	F	4.95	4	15.9	106	14.1509434	0.169811321	6	4	1	8	3	4	6	4	9	11	4	2	3	50	50.2	53	26.8	22.3	14.9	15.7	-0.8	18.364	12.10292453	19.76333619
recent	F	4.97	4	17.4	106.9	15.22628091	0.212643678	7	6	4	11	3	5	4	6	10	15	7	2	9	52.2	52.6	57	30.6	22.6	16.4	16.1	-0.03	16.0168	13.71268417	19.47761573
recent	M	4.97	4	19.9	112.5	15.72345679	0.170854271	2	4	2	4	5	2	6	4	6	14	8	4	12	55.8	55.1	56.2	31.4	22.8	18.6	18.2	0.39		18.06341975
recent	M	4.97	4	20.7	114.9	15.67943063	0.173913043	3	2	2	6	3	2	3	3	5	7	4	3	5	57.2	57.2	59.5	30.2	21.8	16.6	17.6	0.36	12.8668	17.99694025	12.52693892
recent	M	4.97	4	19.1	113.1	14.93166224	0.146596859	4	3	2	5	3	4	6	3	7	12	4	4	6	53.1	52.6	57.8	30.7	23.5	16.4	16	-0.2	12.628	16.86780998	12.64949834
recent	F	4.98	4	16.8	107.1	14.64638143	0.142857143	5	3	2	5	3	1	4	2	9	11	4	2	6	51.3	50	54.7	28.7	22	15.7	15.5	-0.43	12.3656	12.83003596	15.25287726
recent	M	4.98	4	22.1	118.5	15.73821859	0.162895928	3	6	4	7	4	3	6	5	9	9	8	8	5	55.9	54.5	59.9	31	24.4	17	18.4	0.4	21.4636	18.07871007	18.20648162
recent	M	4.98	4	19.2	113.8	14.82575109	0.171875	6	5	4	6	3	4	5	3	7	12	5	4	8	56.5	52.7	55.6	30	22.5	16.4	17.2	-0.28	14.0608	16.70088415	13.58975679
recent	M	4.98	4	17.3	107.6	14.94244137	0.190751445	5	8	3	6	3	5	5	4	11	14	7	5	10	54.5	50.6	54.8	30.2	22.1	16.5	16.2	-0.19	17.8816	16.87708647	16.14959705
recent	F	4.99	4	17.2	107.6	14.85606888	0.145348837	5	3	2	8	2	2	7	3	8	8	5	2	7	51.2	53.5	55.3	28.6	21.3	15.3	16.3	-0.28	17.5816	13.13966401	18.47356347
recent	F	4.99	4	18.9	115.5	14.16765053	0.111111111	5	2	2	3	2	4	5	3	7	9	4	3	6	54.8	52.3	56.8	27	21.5	15.5	16	-0.78	12.8872	12.1001523	17.93851389
recent	F	5	5	18	110	14.87603306	0.155555556	4	5	3	6	3	3	2	4	6	7	5	3	7	54	51	57	29.5	23	15.5	16	-0.27	14.5824	13.16280992	18.62957232
recent	M	5	5	19	109.5	15.84620838	0.205263158	7	7	2	4	6	4	8	4	10	18	12	5	15	56.4	52.5	58.9	32	25	17.2	17	0.48		18.22777465
recent	M	5	5	18	112.8	14.1466727	0.122222222	4	4	3	4	6	3	4	4	5	9	4	3	9	57.2	54.6	54.3	28.3	22.2	17	16.8	-0.84		15.66147578
recent	M	5	5	26.9	125.4	17.10634423	0.159851301	4	5	2	7	7	3	4	4	6	12	8	6	10	60	58.8	65	35.8	26.3	19	18.9	1.31	17.7622	20.13057979	16.10307946
recent	M	5	5	17	105.3	15.33176589	0.152941176	5	2	2	5	2	2	3	3	4	6	5	2	4	54.8	52.2	54	29	21.9	15.8	17	0.1	10.9564	17.45096649	10.81570729
recent	M	5	5	23.3	112.5	18.40987654	0.278969957	5	7	3	6	4	5	6	6	12	21	10	4	10	57.3	57	61.8	33.2	24.9	18.8	18.6	2.07	20.5084	22.09891358	17.63940326
reference	F	5	5	20.5	109.9	16.97299472		7.5	3.5	7	10	5	6	7.5	4.5	11.5	19	7.5	7.5	14	52	56.8	62.7	35.9	25.1	19.3	17.8	1.04	14.80583	16.32922203	24.88360453
reference	F	5	5	16.5	106.9	14.43871466		2	1	1.5	1.5	1	1.5	2.5	2	8	6.5	5	6	9.5	56.5	46.5	55	28.5	21.5	16	16.2	-0.58	14.33648	12.50245914	21.05715188
reference	F	5	5	20.5	103.8	19.02651089		1	3	2	4	2	5	4	4	10	11	8	6	7	56.9	47.2	55.6	26.1	21.6	16.4	16.2	2.11	21.932	19.43003144	26.53895329
reference	F	5	5	19.5	117	14.24501425		7	2	2.5	3.5	2.5	3.5	5	3	9	12	7.5	3.5	9	60.5	51.2	59	30.4	23.5	16.5	16.7	-0.72	12.593	12.20997152	21.83622461
reference	F	5	5	18	109.5	15.01219741		6.5	3.5	3	3.5	3	3.5	3.5	4	9.5	11.5	7	4.5	10	51	52	54.8	29.8	21.7	15.5	15.5	-0.18	18.9	13.36841809	24.82133937
reference	F	5	5	15.9	104.1	14.67221442		2	5	1.5	2	1	3.5	4.5	3	6	6.5	3.5	1	10	51.8	46.9	51.6	29.9	21.8	16.6	16.7	-0.42	13.572	12.85504377	21.014744
reference	F	5	5	15.5	106.6	13.64009166		4	2	0	1.5	1.5	3	4.5	2	8	13.5	7	8.5	12.5	50.8	45.5	52.8	29.8	22	15	16	-1.19	13.86063	11.29653841	21.39123223
reference	F	5	5	19	114	14.61988304		5	5	3	5	4	5	5.5	4.5	9	12	8	6.5	8	56	53.2	59.1	30.2	23.5	17.2	17.2	-0.45	18.40932	12.77602339	25.06855379
reference	F	5	5	20.5	115.2	15.44716917		6	3	2	6.5	3	3	4	5	10	12	7	6	8	49	53.3	60.8	29.3	26.1	17.9	18.2	0.12	17.39988	14.02522545	24.60092506
reference	F	5	5	18	105.5	16.17214348		8	8	5	8.5	3	4	4	5	10	14	7	5	8	54	53	58	31	23.5	17.5	16.5	0.57	16.70612	15.11993665	24.60092506
reference	F	5	5	16	103.5	14.93617121		5	6	3	5	4	4	4	4	11.5	12	7	2.5	8	52.8	49	56	30.5	22	16	16.5	-0.23	11.38388	13.25361853	22.86472959
reference	F	5	5	17.5	114.5	13.34833432		4.5	4.5	2.5	4	3	2.5	3.5	4	10	10	5.5	3	8	52.8	47.5	56	29.8	22.8	16.5	16.5	-1.43	16.17488	10.85598482	23.67795293
reference	F	5	5	21	114.3	16.07410622		3.5	3.5	3.5	3.5	4	3	3	4	11	15	7	4.5	12	57.3	51	57.2	34.7	25.2	18.3	18.2	0.51	18.73748	14.97190039	25.09911351
reference	F	5	5	20.5	119	14.47637879		5	4	4	11.8	6	7	6	5.5	14	15	8	6	12	55.4	53	60	32.5	23.5	17	16.7	-0.55	16.70612	12.55933197	26.7279376
reference	F	5	5	17.5	111.1	14.17783543		4	3	3	4	3	3	4	3.5	9	12.5	5	4	8.5	54.5	49.5	58.5	30	22.2	16	17	-0.78	15.26868	12.1085315	22.93760761
reference	F	5	5	24	114.8	18.21073462		7	12	8	14.5	18	7	4.5	10	14	24	6.5	8	12	58.3	65	67.9	38	26	19.5	18.4	1.71	19.38132	18.19820928	28.63855288
reference	F	5	5	21	115.2	15.8239294		6.5	7	2.5	8	3	5	5	5	13.5	13.5	6.5	5.5	7	59	55	61.8	34	24.2	18.2	18	0.35	15.63428	14.59413339	25.60749002
reference	F	5	5	20.5	119.2	14.42784109		7	6.5	3.5	8	3.5	5	5.5	5	13	13.5	3.5	6	8	54	53	59	31.5	23	18.7	18.8	-0.59	16.17488	12.48604005	25.63675942
reference	F	5	5	17.7	108.3	15.09094211		3	6	3.5	5	4.5	4	3	3.5	10	16	7	2.5	13.5	53.5	52.7	57.8	30.2	22.3	17.1	16.7	-0.12	19.22192	13.48732259	25.06855379
reference	F	5	5	18	109.8	14.93027561		6.5	4	3.5	8	3.5	4	4	4.5	8	13	8	4	11	53	51.7	59	31.2	23.6	15.6	17	-0.23	19.53968	13.24471617	24.88360453
reference	F	5	5	15.5	111	12.58014772		5	3	2	5	2.5	3	3	3.5	10	12	5	4	9	51.5	47.2	55.5	28.5	21.5	15	16	-2.1	12.98772	9.696023057	22.41818272
reference	F	5	5	20.5	117.4	14.87365375		5.5	3	2	6.5	2.5	2.5	4	4	8	10	4	3.5	11	54.6	52.2	63.5	33.5	23.2	17.3	17	-0.28	14.05175	13.15921716	22.11123368
reference	F	5	5	17	107.3	14.76554486		3	3.5	2	7.5	3	2.5	3	3.5	7.5	10	5	3.5	9.5	50.7	49.8	57	31.8	22.1	17	16.8	-0.35	12.19412	12.99597274	20.92948505
reference	M	5	5	15	104.8	13.6574209		5	2	2	2.5	2	2.5	4	4	7	9	7	4.5	8.5	55	48.5	54.8	29.8	21.7	15.8	16	-1.27		14.92270556
reference	M	5	5	16.5	109.5	13.76118096		4.5	1.5	2.5	3	2	2.5	3.5	3.5	3.5	10	5	4	7	55	52.1	55.4	29.5	21.6	16.4	17.3	-1.18		15.07938325
reference	M	5	5	19.4	111.1	15.71714327		6.5	7	4.5	5.5	5	5	7	4	10	14	7	7	9	57.3	53.2	60	28	22.8	17	17.6	0.39		18.03288634
reference	M	5	5	25.5	116.3	18.8530123		6	12.5	7	12	5	5	7	5	10	19	7	1.5	2.5	57.2	61	64	35.5	26.5	19	19.4	2.3		22.76804857
reference	M	5	5	17.6	112.9	13.80780941		3.5	5	1.5	2.5	1	2.5	3	2	7	5	4	7	4.5	57.5	52.6	57.5	30.1	22.9	15.5	16.3	-1.13		15.14979221
reference	M	5	5	16.8	109.8	13.93492391		3.5	0.5	1.5	5	5	3.5	2.5	3.5	5.5	13	8.5	6.5	6.5	54.3	51.4	55.7	29.5	22	16	16.2	-1.03		15.3417351
reference	M	5	5	17.4	109.8	14.43259976		4.5	1.5	3.5	5	3	5	6.5	2.5	9	11.5	8.5	5	3	56	54.3	58.3	28.9	22	17.8	18.2	-0.6		16.09322564
reference	M	5	5	16.8	110	13.88429752		2.5	2	2.5	3.5	3.5	3.5	3.5	3.5	8	12	7	4.5	4.5	55.3	50.8	57.3	28.5	21.8	16.7	16.8	-1.07		15.26528926
reference	M	5	5	18.1	111	14.69036604		4	2	4	3	3	3	5	3	10	16	11.5	8	6.5	56.9	53.5	57.7	29.1	22.4	18.2	18	-0.39		16.48245272
reference	M	5	5	19.7	113.8	15.21183836		7.5	2	4	4.5	4	2.5	4	3.5	7	13.5	6	8	10	56.8	54.7	59.2	30.3	23.9	17.3	17.7	0.01		17.26987592
reference	M	5	5	17.3	110.6	14.14281463		4.5	3.5	3	5.5	4	2.5	6.5	4.5	8.5	13	6.5	8.5	10	54.2	50.4	57.4	32.4	23.5	17	17.3	-0.85		15.65565009
reference	M	5	5	19.5	112.5	15.40740741		6	2	3.5	3	3	3	3	3.5	8	8	5	6	9.5	57.5	55.5	58	27.5	22.8	16.7	17	0.16		17.56518519
reference	M	5	5	20.2	109.8	16.75508708		4	2	3	3	4	2	7	3	4	10	7	10	4	56.7	53.3	58.5	32.3	25	17.7	18.3	1.09		19.60018149
reference	M	5	5	17	103.2	15.96208161		2.5	2	1	2.5	1	1	2	2	5.5	8	5	3	8	54	50	51.6	29	22	15.8	16	0.56		18.40274323
reference	F	5	5	17.4	105.5	15.63307203		5.5	2	2	3.5	2	2.5	4	3.5	9.5	16.5	5.5	6.5	11	54	52.8	57.5	32.2	23.3	18.2	17.2	0.23		14.30593877
reference	F	5	5	20	108.2	17.0834458		5.5	2	2	2	2.5	1.5	2	2	8.5	10.5	9	7	8.5	55.7	56.5	62	30.5	23.5	17	17	1.11		16.49600316
reference	F	5	5	19	114.3	14.54323896		5.5	2.5	3	3.5	3	4	5	3	8	13.5	8.5	4.5	9	58.5	53.2	60.3	33.4	22.8	17.1	17.3	-0.51		12.66029083
reference	F	5	5	23	123.5	15.07974233		3	3	2	4	2	2	2	3.5	7	7	5	5	5.5	55.8	62.9	72	32.8	23.8	17.2	17.6	-0.13		13.47041092
reference	F	5	5	21	114.2	16.10226935		5.5	5	1.5	5	1.5	2.5	3	3.5	10	9.5	7.5	5	6.5	55.8	54.8	61.4	32	24	18.2	18	0.53		15.01442672
reference	F	5	5	22	116.8	16.12638394		8	8	5	9	4	7	13	5	13	8	9	7	14	58.8	56	62.9	33.6	25.5	19.7	18.2	0.55		15.05083975
reference	F	5	5	21.5	112.6	16.95749427		5.5	6	5	4.5	3	5.5	12	6	4.5	14	3.5	20	10	51	56	63.5	34	25.5	18.2	18.2	1.04		16.30581635
reference	F	5	5	18.3	111.2	14.79931163		2.5	7.5	3	7.5	4.5	3.5	4.5	4.5	6.5	10.5	4.5	2	9.5	49	51.1	56.8	29.9	22.5	16.3	16.8	-0.33		13.04696056
reference	F	5	5	19.1	107.1	16.65154079		7	6	3	6	4	5	6	4	13	15	13	9	13	54.5	52	60	28.8	23.4	18.5	18.8	0.86		15.84382659
reference	F	5	5	16.4	105.2	14.8187772		5.5	4	2	4	3	4	4	4	5.5	13	11	4.5	0	58	50.6	58	31	22.5	16.5	16.9	-0.31		13.07635357
reference	F	5	5	20.3	114.9	15.37644647		5	5	3	3	4	4.5	5	4.5	12	15	8	6	12	56.7	52.8	60	37	24.2	18	18	0.07		13.91843417
reference	F	5	5	21	116.9	15.36704179		5	2	3.5	6.5	4.5	4	3	4	9	17	5	4	11	58	51.4	61.2	32.5	24.4	17.7	18	0.06		13.9042331
reference	F	5	5	14	108.8	11.82688149		3	2.5	2.5	2.5	2	2.5	2.5	3.5	6	6	3	3	6.5	54	45	50	26.7	19.6	14	15	-2.81		8.55859105
reference	F	5	5	21	114.3	16.07410622		8.5	4	2.5	5	4	4	4	5	12	15.5	6.5	3	11	56.2	53.8	60.3	33.3	24	18	18.2	0.51		14.97190039
reference	F	5	5	17.8	113.3	13.86628693		5.5	3.5	4.5	9.5	6.5	6.5	5.5	9.5	0	7	14	3.5	13.5	56.1	51.8	58.2	29.2	22.8	16.8	16.7	-1.01		11.63809326
reference	F	5	5	17	117.2	12.37638179		5	2	3.5	3.5	4	3.5	3.5	4	8.5	12	7	3.5	5.5	52.7	48.4	59	29.7	22.3	17.1	16.4	-2.28		9.388336503
reference	F	5	5	19.7	112.1	15.67671276		6	2	3	3	4	4	3	4	8	9	5	4	10	56	54.7	61.5	34	23.7	17.8	18	0.27		14.37183627
reference	F	5	5	19	117.8	13.69187798		4	3	3.5	4	2	4	4	3.5	10	12.5	8	4	11	52.5	47.4	56	31	23	17.8	17	-1.15		11.37473575
reference	M	5	5	21.5	115.9	16.00558632		5	3.5	3	5	4	4	5	5	9	10	6.5	7	9	59.3	54.5	60.9	31.9	24.3	17.5	17.9	0.59	15.89748	18.46843534	19.66765213
reference	M	5	5	20.5	114	15.77408433		7	2	2	2	4.5	3.5	4	3	8.5	11.5	7	6.5	11	51.3	55	60	31	24	16.5	17.5	0.42	11.36188	18.11886734	16.69515096
reference	M	5	5	16	100.2	15.93619149		5	3	3	3	3	3	4	4	9.5	8.5	7.5	4	10	54.7	50.5	55.7	30.5	22.9	17.1	16.9	0.54	17.488	18.36364915	19.80870819
reference	M	5	5	19	111	15.42082623		3.5	3	2	2	1	3.5	4	1.5	7	7.5	5	6.5	8	58	52.9	56	28.5	22.5	15.8	17.4	0.17	15.32508	17.58544761	17.13287796
reference	M	5	5	20	112.9	15.69069252		1.5	2	2.5	2	2	2	3	2	5	14	12.5	3	0	57.5	54.1	59.2	33.2	24	17.5	17.4	0.37	11.46408	17.99294571	13.92525571
reference	M	5	5	16.5	107.7	14.2250086		6	5	3	3	3	3	4	5	8.5	14	9	7	8	53	48.5	58.6	29.5	23	16.2	16.7	-0.77	16.558	15.77976299	19.45318744
reference	M	5	5	26.4	116	19.61950059		7	12	6	13	5	3.5	6	7	17	15	10	7	15	56.8	63.2	69	38	28.5	21.7	21	2.7	14.84368	23.92544589	22.38187461
reference	M	5	5	18.6	109.5	15.51260399		8	8.5	4	5.5	6	2	2	4.5	7	0	8.5	2.5	0	64.8	54.8	56.5	31.5	22.8	17.4	17.3	0.24	17.488	17.72403202	18.78792055
reference	M	5	5	21	109.7	17.45042625		3	4	2.5	5.5	2.5	4	5	3.5	8	11	5.5	7	9.5	52.2	45.5	53.5	28.2	21.5	16	16.3	1.52	15.42088	20.65014364	18.55843839
reference	M	5	5	20	114.5	15.25523922		7.5	3.5	3.5	4	3.5	2.5	3	4	8	15	6.5	10	13	54.5	53	58.5	30.6	22.8	17.2	17	0.05	12.27592	17.33541122	16.95955399
reference	M	5	5	21.5	113.8	16.60175253		8	5	4	10	4	9	7	5	13	17	8	7	10	56.5	56.5	61	32.8	24.5	18	18	0.99	15.80248	19.36864632	22.38187461
reference	M	5	5	17.5	111.6	14.05107848		8	3	3.5	4	3	4.5	5	4.5	9.5	11.5	5.5	5	8	54.8	50.5	55	30	22.5	15.8	17	-0.92	17.488	15.5171285	20.42539058
reference	M	5	5	21.5	114	16.54355186		5	5.5	3	7.5	3.5	4	5	5	11	13	6	6	11	58.3	55	61	33.5	25.7	18.1	18.2	0.95	14.74692	19.28076331	19.94826708
reference	M	5	5	18	110	14.87603306		7	3	2	3	2.5	3	4.5	3	7.5	11.5	4.5	2.5	9	56.4	52.6	55.5	29.4	22	16.4	17	-0.24	13.96708	16.76280992	17.21868058
reference	M	5	5	19.5	114.5	14.87385824		3.5	1.5	1	2.5	2	2.5	4	2.5	7	8.5	7	6.5	8	59.5	51.2	57.4	30.4	23.2	16.6	17.1	-0.25	15.80248	16.75952594	17.43074224
reference	M	5	5	22	119.5	15.40589275		7	5	3	7	2.5	5	2.5	4	8	9	4	5	5	60.2	55.5	61.2	34	24	17	17.6	0.16	12.678	17.56289805	18.04695937
reference	M	5	5	15	105	13.60544218		4	4	3	3	3	3	3	3	7	7	5	3	7	51.8	47	53.5	28	22	17	17.5	-1.31	15.70732	14.84421769	17.76301369
reference	M	5	5	17.5	108.3	14.92042299		6	5	3	3	3	5	5	4	10	11	7	5	8	51.8	51.5	55.4	30	22	16.8	17.5	-0.21	17.21068	16.82983871	20.49216231
reference	M	5	5	14.5	103.5	13.53590516		3	3	2	4	2	2	2	4	10	10	5	2.5	6	53	48.5	54	29	21.7	15.2	16	-1.38	13.672	14.73921679	18.20648162
reference	M	5	5	19.2	114	14.77377655		4.5	1	2	3	2	4.5	5	2.5	9	11.5	6.5	6	7	53	55.6	61.2	31.5	23.5	18.3	18.6	-0.33	14.06512	16.60840259	18.20648162
reference	M	5	5	19.5	112.7	15.35277125		5	3	2	3	3	4	5	3.5	10	7	6.5	5	7	53	54	60	30	22.8	16.6	17.4	0.12	13.07752	17.48268459	18.40318229
reference	M	5	5	19.8	110.6	16.18657397		5	3	3	3.5	4	5	4	5	8	10.5	5.5	2.5	7	56.2	53	58	31	22.1	17.2	17	0.72	12.678	18.74172669	18.44216953
reference	M	5	5	20	105.8	17.86728892		5.5	7.5	3	11	4	4.5	5	5	11	18	8.5	7	12.5	56.5	55.5	61.5	32.8	24	17.5	18.1	1.77	13.47448	21.27960627	19.66765213
reference	M	5	5	17.5	106.8	15.3424792		2.5	2.5	3	2.5	3	2.5	2	3	6	8	7.5	2.5	9	50.1	51.3	56.2	29.4	22.7	16	16	0.11	14.35828	17.46714359	16.56090076
reference	M	5	5	22.5	118.5	16.02307323		6	5	4	7	3.5	4	6	4.5	10.5	12.5	6	7	10.5	58	56.2	62.5	35	24.5	18	18.7	0.6	14.65	18.49484058	19.56085751
reference	M	5	5	18	111.5	14.47847333		8	6	3	5.5	3	5	4.5	5	8.5	10	5.5	5	9	53.6	58	66	30.5	20.5	17.5	17.2	-0.56	15.22912	16.16249473	19.59655227
reference	M	5	5	18.5	112.5	14.61728395		5.5	2.5	1	2	1	2.5	5.5	3	7	8	5	3	6	53	51.8	56.3	30.5	22	15.8	16.3	-0.45	15.03672	16.37209876	17.30392061
recent	M	5.01	5	18.3	112.6	14.43358814	0.169398907	4	2	2	3	4	2	4	2	6	10	5	3	8	56.1	53.3	57.5	29.4	21.4	15.7	16.3	-0.6		16.08771809
recent	M	5.01	5	19	110.5	15.56069696	0.221052632	7	5	4	4	7	3	6	5	10	16	8	3	12	54.9	55.9	60.7	32.7	23	17.2	17	0.27		17.78965241
recent	F	5.02	5	19.6	112.5	15.48641975	0.234693878	10	5	9	17	8	8	7	4	16	18	10	3	12	53	53	58.7	32	22.4	16.6	16.2	0.14	23.8408	14.07049382	24.27911199
recent	F	5.02	5	19.9	109.8	16.50624915	0.266331658	8	7	6	13	8	7	11	7	16	19	9	5	13	56.6	59.5	62	32.8	24.2	20.5	18.8	0.78	26.9704	15.61043622	25.16000909
recent	F	5.02	5	23.8	117.9	17.12179713	0.214285714	6	10	4	16	6	8	10	6	13	18	8	2	14	58.3	61.2	65	34.2	25.2	20	18.6	1.13	22.276	16.53991367	23.948738
recent	F	5.02	5	20.3	110.5	16.62537622	0.226600985	4	3	3	10	7	4	6	4	11	18	9	3	11	54.5	56	61.5	33.3	24	17.8	17.8	0.85	17.8424	15.79031809	21.014744
recent	F	5.02	5	21.8	115.1	16.45530159	0.155963303	7	4	4	15	5	5	8	4	12	12	7	2	8	57.7	59.8	61	32.3	23.5	17.8	18	0.75	20.1896	15.5335054	21.59550311
recent	M	5.02	5	20.3	112.8	15.9543031	0.157635468	4	3	2	7	3	4	7	4	8	12	4	5	9	55.6	53.8	61.5	23.2	24	17.7	17.5	0.55	15.016	18.37699768	15.18585078
recent	M	5.02	5	24	119	16.94795565	0.2125	4	7	3	12	12	4	5	5	6	16	8	3	11	61.5	60	65.3	35.3	24.4	19.3	18.8	1.21		19.87741303
recent	M	5.03	5	20.3	118	14.57914392	0.147783251	5	5	3	9	3	5	6	4	9	14	7	9	13	58.2	55.7	58.5	30.1	22.1	17	16.5	-0.48	16.4488	16.29350732	15.9625144
recent	F	5.04	5	20.2	113.1	15.7916009	0.222772277	8	6	3	14	7	4	6	6	11	18	8	5	12	54	54.9	59.9	33.5	25	16.8	17	0.33	17.5816	14.51731736	20.04250666
recent	F	5.05	5	19.3	109.4	16.12585183	0.243523316	4	6	5	20	6	4	7	5	11	17	6	6	12	53.8	57.5	61	32.9	23.9	17.7	17.3	0.54	19.4072	15.01503626	21.59550311
recent	F	5.05	5	20.4	116.7	14.97919434	0.142156863	8	6	3	11	4	6	6	4	10	14	6	4	7	54.3	53.5	56.4	30.5	23.6	17	16.8	-0.2	15.4952	13.28358345	19.76333619
recent	F	5.05	5	17.6	108.5	14.95041305	0.176136364	5	3	3	8	3	3	5	4	8	11	5	4	9	52	54.3	57.6	30.2	22.2	16.8	16.4	-0.22	18.6248	13.24012371	19.95015859
recent	M	5.05	5	16.7	105.6	14.97575184	0.125748503	3	3	2	3	1	2	6	3	8	12	7	7	10	53.5	48.3	55	26.6	21.8	16.8	16.5	-0.16	11.9116	16.87838528	11.09448523
recent	F	5.05	5	16.6	105.8	14.82984981	0.210843373	6	4	2	4	5	3	4	4	8	12	6	4	9	51.3	50.1	55.4	30.5	22.7	15.9	15.8	-0.31		13.05807321
recent	M	5.05	5	19.6	111.9	15.6529392	0.132653061	5	3	2	4	4	2	3	3	7	14	5	2	9	56.6	55	57.9	31.5	23.8	17.2	17.7	0.34		17.90093819
recent	M	5.06	5	17.9	112.5	14.14320988	0.145251397	4	3	3	7	8	6	8	4	10	9	7	3	11	54.9	52.5	55.6	28.7	21.2	15.9	16.2	-0.84		15.61424692
recent	M	5.06	5	17.8	108.4	15.14821421	0.191011236	5	4	3	6	4	4	8	4	11	17	12	6	12	54.5	53.6	59	31.5	23.7	17	17.3	-0.03	17.8816	17.13180346	16.05639398
recent	F	5.07	5	18.3	112.1	14.56263165	0.180327869	9	6	3	8	2	6	6	5	10	13	7	3	11	54.2	52.2	56.5	28.8	22.1	16.2	15.8	-0.5	19.668	12.64057379	21.09941342
recent	M	5.07	5	17.3	108.2	14.77718062	0.150289017	4	3	3	5	3	2	5	4	7	13	4	4	8	54	52.3	56.7	30.3	20.3	15.4	16.2	-0.31	13.1056	16.56454274	12.15201694
recent	M	5.07	5	19.9	113.4	15.4748685	0.130653266	2	3	2	3	2	3	5	4	8	10	4	2	7	54	49.2	54.5	28	20	16.5	17	0.21	13.5832	17.61805144	12.46521402
recent	F	5.09	5	14.9	108.2	12.72716712	0.127516779	2	1	1	2	1	1	4	2	6	11	4	1	5	48	49.5	53.4	26.7	21	17.4	15	-2.02	11.0616	9.855022351	13.95302909
recent	F	5.1	5	19.5	111.9	15.57307726	0.266666667	7	12	5	15	9	7	11	6	15	21	15	4	11	51.5	54.5	60	32	24.5	17	17.4	0.22	26.4488	14.14534666	25.09911351
recent	M	5.1	5	18.3	113.3	14.25578937	0.136612022	3	2	2	4	2	3	5	4	6	9	5	2	6	55	51.2	58	29.2	22.2	16.1	16.5	-0.83	12.628	15.75624195	12.27822264
reference	F	5.1	5	23	115.7	17.18150165		1.5	5	3	4.5	10	2.5	5	4	10	8.5	8	7	15	55	55.4	66	35.2	26	18	18.2	1.17	15.26868	16.57406749	23.33092842
reference	F	5.1	5	22.5	114.5	17.16214412		2	10	3	6	7	2	4	5	13	18	7.5	4	7	52.2	51.5	64	34.2	26.4	18.5	18.7	1.16	15.26868	16.54483762	24.53722552
reference	F	5.1	5	16	111.1	12.96259239		4.5	1	1	2	1	1.5	3.5	2	9	12	8	5	11	51	49	55.2	29.4	21.3	16	16.2	-1.8	12.39408	10.20351451	20.6263119
reference	F	5.1	5	17	113.8	13.12696711		1.5	2.5	2	2.5	2	2.5	2.5	3	7	8	4	2.5	9	59.7	48	55.1	30.8	23	16.6	16.9	-1.65	20.08575	10.45172034	23.91521157
reference	F	5.1	5	23	116.5	16.94634272		6	8	5.5	14.5	11	6	6	13	9	15	12.5	4	0	51	59	64.2	34	25.6	19.2	18.5	1.04	15.72503	16.21897751	26.88768976
reference	F	5.1	5	19.5	111	15.82663745		2.5	7.5	6.5	7	7.5	5	5	5	10	16	7	5	12.5	52	54.6	60.8	33	23.7	17.3	17.6	0.38	14.80583	14.52822255	24.24646746
reference	F	5.1	5	18	115.8	13.42317915		5	5	3	3	3	3	6	4	7	12	7	5	7	54.8	49.5	59	30.5	23.2	16.4	16.4	-1.39	15.63428	10.89900052	22.5313447
reference	F	5.1	5	17.5	106.9	15.31378827		6	4	4	4	4	5	8	4	10	14	8	5	14	52	48.4	55.8	31.3	24.6	17	17.2	0.04	14.33648	13.75382029	23.74620587
reference	F	5.1	5	16	109	13.46687989		6	5	3	7	4	4.5	5.5	4	10	12	8	4	10	51	49.5	55.5	29.5	21.2	15.2	16	-1.35	13.76468	10.96498863	23.36607204
reference	F	5.1	5	17.5	103.1	16.46344504		5	4	2.5	3	2	4	4	4	12.5	10	5	5	9	51	50	57.5	30.5	23.2	17	17	0.76	13.76468	15.48980201	24.04877695
reference	F	5.1	5	16.5	107.7	14.2250086		3	2.5	2	4	2.5	2.5	4.5	5	7.5	10.5	6	2	8	52.5	48	57.2	28.8	22.2	15.2	16.2	-0.73	15.26868	12.10976299	22.79141874
reference	F	5.1	5	21.2	117.7	15.303224		4	3.5	2	4	3.5	5	4	3.5	11.5	13	6	3	8	57	56.5	61	34.4	24.5	17.8	17.3	0.04	22.07268	13.73786824	26.86120513
reference	F	5.1	5	16.5	106	14.68494126		4	4	2.5	5.5	3	4	3.5	4	10	12.5	4	2.5	7.5	50.8	48	53	28.7	22	15.2	16.7	-0.4	12.98772	12.8042613	22.90122237
reference	F	5.1	5	23.5	114.7	17.86245001		5.5	8	9	12	11.5	6	6	10	13	20.5	7	9	12	60.2	57	64.6	33	27	18.3	19	1.52	17.74052	17.60229952	27.73178859
reference	F	5.1	5	18.5	105	16.78004535		6	8	4.5	10.5	5	6	6	5.5	11.5	16	13	5.5	10.5	53	52.2	59.5	32.6	25.2	17	17.8	0.95	14.71248	15.96786848	25.16000909
reference	F	5.1	5	17	107.2	14.79310537		5	6	3	6	2.5	12.5	4	6	9	4	8	4	7.5	53.6	51	56	29.5	22.2	16.5	16.2	-0.32	17.39988	12.96758911	27.07153511
reference	F	5.1	5	16	112.3	12.6870447		4	5	3.5	3	3	4	5	3	8	10	5.5	5	8.5	52	49	55.5	29.7	22.3	15.2	15.8	-2.05	18.24368	9.787437497	23.88159425
reference	F	5.1	5	19	107.5	16.44131963		7	7	5	10	6.5	4.5	5.5	6.5	14	13	12	5	10	56	54.5	59.5	32	24	18	17.7	0.75	16.53008	15.45639264	26.31942548
reference	F	5.1	5	23.5	115	17.76937618		10	7	5	10	7	5	5	4.5	15	17	10	10	16	58	57	66	39	26	18.9	18.6	1.48	16.353	17.46175803	26.12413209
reference	F	5.1	5	20	118.7	14.19477646		4.5	2	2	2.5	2	6	2	3	6	14	3.5	2	9	55	50	61.3	30.6	23.2	17.1	17.5	-0.76	15.08432	12.06411245	22.60621292
reference	F	5.1	5	18	108	15.43209877		5	4.5	4	5	6	6	3.5	5	12	15	7	3	11	54.1	50.5	57.8	30.2	23.7	17.3	17.5	0.12	20.00852	13.93246914	26.91411865
reference	F	5.1	5	22	116	16.34958383		6	4	2.5	5.5	3	3	5	5	8	10	5	4.5	11	59.5	55.8	62.5	33.2	24	18.2	19	0.7	19.697	15.31787158	24.85251087
reference	M	5.1	5	20	112.6	15.77441327		6	2.5	2.5	3.5	2	4	6	2.5	11	15	7	5	8.5	51.2	54.5	59	32	24	18.5	18.8	0.38		18.04936404
reference	M	5.1	5	18.5	113.2	14.43706377		3.5	2.5	2	3	2	2	2.5	2	6	11.5	6	5	8	52	53	59	31.2	22.5	16.5	16.5	-0.67		16.02996629
reference	M	5.1	5	22	118.1	15.7733117		2	4	5	5	5	3	3	3	10	13	5.5	4	11	56.5	50.8	59.7	32	23.4	16.2	16.4	0.38		18.04770067
reference	M	5.1	5	16.5	107.1	14.3848389		5	6	4	7	6	5	6	5	11	15	5	3	10	55	52.5	59	31.5	22.5	16.3	17	-0.73		15.95110674
reference	M	5.1	5	17.5	111	14.20339258		4	2	2	5	2	2	3	3	5	9	7	4	5	54.8	52	56	26.5	22.5	16	17	-0.88		15.6771228
reference	M	5.1	5	22.6	113	17.69911504		3.5	1.5	2	7	4	5.5	6.5	6.5	9	18	7.5	7	9.5	60.8	59.2	63	35.2	25.1	19.2	18.4	1.67		20.95566371
reference	M	5.1	5	18.9	113.7	14.61978126		4	5	2	3.5	4.5	4	4.5	3	8	9	9	13	9	57.5	54.8	59.8	28.9	25.4	17	16.7	-0.52		16.3058697
reference	M	5.1	5	13.9	99.6	14.01187078		5	3	3	5.5	4.5	3.5	5.5	5	8	15.5	8.5	5	6.5	50.8	52.8	52.3	25.8	20.1	16.2	17.1	-1.05		15.38792488
reference	M	5.1	5	20.2	111.8	16.16098259		4	2	4	10	9	4.5	4.5	5.5	12	14	6.5	7	11	59	59.2	62.2	36.6	23.4	18.1	17.5	0.67		18.63308371
reference	M	5.1	5	17	107	14.84845838		5	4	4.5	4	4.5	4	3.5	4.5	6.5	11	8	7	13	55.5	51	55.8	30	22.5	15.5	16.5	-0.33		16.65117215
reference	M	5.1	5	19.1	110.5	15.64259536		5.5	2	3	9.5	3.5	5	12.5	8.5	4.5	14	4.5	8.5	10	57.2	53.6	61.6	32.5	24.2	17.8	17.4	0.29		17.85031899
reference	M	5.1	5	19.7	114.2	15.1054622		5.5	2.5	2	6	5.5	3.5	5	4.5	9.5	13.5	10	6.5	8.5	54.8	54.3	60.7	30.8	24.6	17.2	18.1	-0.12		17.03924792
reference	M	5.1	5	17.5	106	15.5749377		6	4	2.5	5	2.5	3	4.5	3	8	12.5	8	4	7	55	51	57.2	30	22.5	16.8	17.3	0.24		17.74815593
reference	M	5.1	5	20	111.1	16.20324049		4.5	2	2.5	3	2	2.5	3	3	9	9	5	6	11	56.1	53	58	30.5	24.3	17.5	17.8	0.69		18.69689314
reference	M	5.1	5	21	115.3	15.79649303		5	1.5	2	3.5	1.5	1.5	2	2	5	7	4	8	10	57.8	54.1	61.5	30.5	23.2	18	17.5	0.41		18.08270448
reference	F	5.1	5	17	109.5	14.17818644		3	6	5	7	6	7	6	5	12	18	9	5	13	54.6	50.5	57	32	23.5	17.2	17.3	-0.77		12.03906152
reference	F	5.1	5	25.5	112.6	20.11237692		5	6.5	5	10	7.5	4	8	6.5	13.5	18	13.5	8	13	61	63.1	68.2	37.7	29	20	19.7	2.53		20.99968915
reference	F	5.1	5	22	111.4	17.72769614		11	9	3.5	15.5	7	7	7	9	12	18	12	10	10	51.5	57.6	63.5	35	25.1	18.6	19.1	1.46		17.39882117
reference	F	5.1	5	19	112.7	14.95911045		5.5	2	3	4.5	2.5	3	5	3	9.5	12	10	4.5	11.5	55.2	53.3	60.5	31.2	24.1	17.5	17.4	-0.2		13.21825678
reference	F	5.1	5	18	106.7	15.81042944		4	3	2	3.5	2	2	3	3.5	7	8	7.5	3	9	58.3	53.1	59.4	30.4	23.4	17.3	17.1	0.37		14.50374845
reference	F	5.1	5	23	116.7	16.88830734		3	5	3.5	2.5	5	4	4.2	4	9	14	7	4	12	58.3	53.7	61.5	32	25.9	17.8	18.7	1.01		16.13134408
reference	F	5.1	5	22	115.7	16.43447984		6.5	4.5	3.5	8	3	2.5	4	2.5	11	15	10	4	11	59	57.3	64.5	35.8	25	19	18.3	0.75		15.44606456
reference	F	5.1	5	17	117	12.41873037		4	4	1.5	8	2	2	3.5	3	7	10	4	2	6	50.3	50.5	56	30.1	21.5	15.2	16	-2.32		9.382282859
reference	F	5.1	5	16.2	107.3	14.07069569		4.5	2.5	3	10	5.5	6.5	7	4.5	9.5	11	8	5.5	6.5	53.8	49.1	56.7	30.8	23.6	17.2	17.1	-0.86		11.87675049
reference	F	5.1	5	22	119	15.53562602		6	7	4	8.5	5	6.5	6	5	13.5	14	6	5	6.5	53.8	55	62	34.5	25.1	19	18.2	0.2		14.08879529
reference	F	5.1	5	20	118.4	14.26680058		3	2	2	2.5	1.5	1.5	1.5	3	5	7	5	3	6.5	53.1	51.1	54.4	29	21.8	16.1	17	-0.7		12.17286888
reference	F	5.1	5	18	114.2	13.80194515		3	2.5	2.5	3	3	4	2	3.5	8	10	4	2	8	58	50.2	56	28.8	23	15.6	16.3	-1.07		11.47093718
reference	F	5.1	5	21.5	107.7	18.53561727		5.5	1.5	3.5	6.5	6	4.5	3.5	6	10	17	9	6.5	9	57.4	56	62.5	37	25.8	18.5	17.8	1.85		18.61878208
reference	F	5.1	5	19	111.2	15.36540552		2	4	3	4	3	4	2	4	9.5	15	8.5	2.5	13	55.1	48.9	59.5	33	24	16.9	16.8	0.08		13.83176234
reference	F	5.1	5	20	114.1	15.36238719		4	5	2.5	7	2.5	6	4.5	4	9.5	15	8	5	9.5	55.1	52.7	61	33.7	24.8	17.5	18	0.08		13.82720466
reference	F	5.1	5	20.5	111.8	16.40099718		5.5	4.5	5	5	5	3.5	3.5	5.5	10.5	10.5	5	7	10	60	58	65.5	35	26	18.7	19	0.73		15.39550574
reference	M	5.1	5	18.5	109.6	15.40106026		7	2	2.5	6	3.5	3.5	4	4	7	10	7.5	7	9	56.5	50.2	57	31.2	22.5	16.7	17	0.11	19.65472	17.48560099	19.91351593
reference	F	5.1	5	18.3	114.6	13.93419406		5	3.5	2.5	4	1.5	4	5	2.5	9	17	11.5	10	7	54	52	60.2	30.8	23.2	16.7	16.9	-0.97		11.67063303
reference	F	5.1	5	19.3	110	15.95041322		6	3.5	4	5.5	7.5	6.5	7	4.5	11	16.5	14	6.5	11.5	57.4	54.2	60.7	32.6	23.8	17.5	17.8	0.46		14.71512396
reference	F	5.1	5	18.8	112.3	14.90727753		5	3	5	7.5	4.5	4	6.5	6	12.5	18.5	16	6.5	10	56.2	50.8	60	31.3	24.6	17.9	18	-0.23		13.13998907
reference	M	5.1	5	20.5	111.8	16.40099718		4	2	1.5	2.5	1	1.5	3	2	8	11.5	5	7	12.5	53.5	54	58.7	32.5	24.6	18	18.3	0.83	11.25952	18.99550574	15.13572076
reference	M	5.1	5	20.5	115.3	15.42038605		6.5	2	3	4.5	2	4	4.5	3.5	9.5	11.5	7	5.5	13.5	58	53	59.5	32.5	23.6	17.6	18	0.12	14.65	17.51478294	18.82577936
reference	M	5.1	5	16.5	108.2	14.09384278		5	6	5	7	6	8	8	6	10	14	8	6	11	55.2	53	57.5	29.5	22.5	17.5	17.8	-0.98	13.27632	15.5117026	20.65762763
reference	M	5.1	5	19	110.9	15.4486491		5	3	2.5	5	3	3	4	3.5	9	9	7	4	5	55.2	51.2	56	30	23.8	16.8	17.3	0.14	13.27632	17.55746014	17.76301369
reference	M	5.1	5	22	114.2	16.86904408		5.5	3.5	3.5	5	3.5	2.5	4	5	10	12.5	8.5	5	10	54.9	58.9	62.9	35.2	25.3	19.2	19	1.15	18.31132	19.70225656	20.49216231
reference	M	5.1	5	18	112.8	14.1466727		4	4	4	4	5	3	6	6	9	9	7	3	10	50	50.5	57.5	33	24.2	17	18	-0.93	11.25952	15.59147578	17.96646094
reference	M	5.1	5	22.5	119.5	15.75602668		2	3.5	2.5	4.5	3	2.5	3.5	3.5	7.5	10.5	6.5	2.5	10	57	54.2	59.5	31.2	23.6	16.2	18.2	0.38	13.07752	18.02160029	16.87201678
reference	M	5.1	5	20	115.3	15.04427907		6	2.5	2	2	2	3.5	5	3.5	10.5	8	5.5	3.5	8.5	56.5	55	62	29.8	23.2	17.8	17.5	-0.18	11.97268	16.9468614	18.00677225
reference	M	5.1	5	17.5	108.3	14.92042299		4.5	2	4	4	3.5	3	5	3	11.5	14	8.5	5.5	10	54.6	50.6	56.2	28.4	22.3	16.1	16.4	-0.27	18.22048	16.75983871	20.42539058
reference	M	5.1	5	18.5	112.5	14.61728395		4	3	5	5	3	4	7	6	8	12	8	5	10	57	33.2	57.6	32.1	24.2	17.2	18.2	-0.52	18.76312	16.30209876	20.72323715
reference	M	5.1	5	14.5	107	12.66486156		4.5	3	3	3	3	4	5.5	4	9	13	5.5	6.5	10	49	48.2	51	27.5	20.8	16	15	-2.39	16.558	13.35394096	19.56085751
reference	M	5.1	5	21	112.7	16.53375366		7	5.5	2	3	3	5	6	5	10	14	7.5	5.5	7	57	55.3	62.4	29.4	25.4	18	19	0.92	18.12948	19.19596803	21.14193462
reference	M	5.1	5	14	104.8	12.74692617		2.5	1	1	1.5	1	2.5	3	1.5	7	7.5	4	3.5	9.5	52.2	47	49	25	20.7	14.7	15.8	-2.29	12.07392	13.47785852	15.23578652
reference	M	5.1	5	20.5	110.3	16.85011372		5	3.5	2	1.5	1.5	3.5	6	3.5	9.5	13	5	7	10	55.9	55.6	59.6	32.7	24.7	18.4	18.8	1.14	15.42088	19.67367172	18.97612945
reference	M	5.1	5	20.5	112.5	16.19753086		5	4	2	3	1	3.5	2.5	3	7	8	3	3	6.5	58.6	52.2	60.2	32.1	25	17.8	17.8	0.69	14.94028	18.6882716	17.59793773
reference	M	5.1	5	18.7	114.6	14.2387666		5	4	1.5	2	5	2.5	2.5	1.5	6	18	1.5	1	0	53	53.8	56.6	31.5	21.5	16.4	16.4	-0.85	14.26072	15.73053757	15.82040423
reference	M	5.1	5	21	113.5	16.30150013		4	1.5	2	5	1.5	2	1.5	2.5	6	8	5	2	5	58	54.8	59.5	32	25.2	17	17.8	0.76	13.86888	18.8452652	15.91531775
reference	M	5.1	5	17.5	112.4	13.85177493		7	3.5	3	5	3	5	5	4	10	12.5	7	6	11.5	52	51	56.2	28.5	22	16.5	17.5	-1.2	13.27632	15.14618014	19.05066228
reference	M	5.1	5	20.5	113.8	15.82957799		6	5	3	5.5	3	4.5	5.5	5.5	11	12	5.5	4	9	59.8	55.6	57.5	32	23.5	18.2	18.5	0.43	13.27632	18.13266276	19.77358582
reference	M	5.1	5	21	117.6	15.18464529		2.5	2	2	2.5	1.5	2	2	3	6	6	4	6	9	58.5	53.3	59	32.5	23	16.4	17.3	-0.07	12.678	17.15881439	15.5800238
reference	M	5.1	5	21	114.8	15.93439279		3	5	2	3	2	4	4	4	12	12	5	8	12	57.5	54.5	60.7	34	24.5	19	19	0.5	16.74528	18.29093311	20.65762763
reference	M	5.1	5	17.5	106.8	15.3424792		6	3	3.5	6.5	4	3	4	4	8.5	8.5	5.5	5	7.5	54	49	55.5	29.8	23	16.8	17.2	0.06	15.03672	17.39714359	18.48104083
reference	M	5.1	5	19.5	112.1	15.51755832		9.5	4	3	5	2	5	5	3.5	8	13.5	7	5.5	8	55	53.5	56.7	32.5	23	17.2	18	0.2	13.07752	17.66151306	18.00677225
reference	M	5.1	5	20.6	114.3	15.76793277		7	4	4	7	4	10	10	5	15	15	14	18	19	55	52	61	30	22.5	17.2	17.2	0.38	13.07752	18.03957848	22.43949535
reference	M	5.1	5	20	116.9	14.6352779		2.5	1	1.5	2.5	2	2	2	2.5	4.5	6	4	1.5	7	55.6	53.5	56.8	30	24.3	16.8	17.5	-0.5	10.84848	16.32926963	13.58975679
reference	M	5.1	5	16	109.2	13.41759584		2.5	2.5	2.5	6	3	4	4	3	8	8.5	5	5.5	12	57	47	54	28	21	15.3	17	-1.61	11.05432	14.49056972	16.51583997
reference	M	5.1	5	23.3	120.2	16.12675491		3	1.5	2	6.5	5.5	3.5	4	4.5	7	10.5	6	7	8	57	58.8	65.2	35.9	25.6	18.8	19	0.64	11.25952	18.58139991	16.65055516
reference	M	5.1	5	17.5	108.3	14.92042299		3.5	1.5	2	2.5	2	1.5	2	3	8	8	4	7	10	54.5	49	58	28	22	15.1	16.4	-0.27	18.402	16.75983871	18.78792055
reference	M	5.1	5	19.5	111	15.82663745		7.5	4.5	3	8	3	5.5	5.5	5	15	19	10	8	13	54.5	53.5	59.5	32.8	24.2	17.8	18	0.43	18.402	18.12822255	22.8638774
reference	M	5.1	5	20	109.2	16.77199479		6	5	3	10	2	3.5	4.5	4.5	12	16	8	5	8	55.5	55.5	62	33.5	23.2	17.7	18.8	1.08	13.672	19.55571213	19.59655227
reference	M	5.1	5	18	111.4	14.50447866		3	2.5	2.5	3	2.5	2	2	2.5	7	9	4	4	9	52.6	50.5	57.4	29.8	22.2	15.8	16.5	-0.62	12.47728	16.13176278	15.72478832
reference	M	5.1	5	17.5	110.9	14.22901891		7	3.5	2.5	6	3	6.5	7.5	4	10	2	9	11	7	52	54.5	55	30.5	21.5	16.2	17	-0.86	13.37548	15.71581855	19.59655227
reference	M	5.1	5	19	112.7	14.95911045		4	3	3	4.5	4	5	2.5	3.5	9.5	13	6	2	9.5	57	53	55.5	29.9	22.1	17.3	17.2	-0.24	17.21068	16.81825678	20.15486869
reference	M	5.1	5	17.3	107	15.11049		5	4.5	2	4.5	6	4	2	4	6	13	4.5	2	6.5	53.8	50	56.7	29.3	21.8	15.3	15.3	-0.12	16.18152	17.0468399	18.28551769
reference	M	5.1	5	24.5	120.3	16.92913739		7.5	5	4	10	5	4.5	5	5	11.5	16	9	6	11	59.5	60	69.5	38	27	19	19	1.19	15.80248	19.79299746	20.65762763
reference	M	5.1	5	21	112.4	16.62212991		4	3	3	4	4.5	4	2	4	7	13	6	2	11	58	56	58.8	32	25	18.5	18.4	0.98	14.65	19.32941616	18.04695937
recent	F	5.12	5	18	112.5	14.22222222	0.122222222	4	3	2	3	2	2	4	3	5	8	3	2	4	54.5	51.6	56	30.8	22	16	16.2	-0.74	11.0616	12.09155555	15.52344882
recent	F	5.15	5	19.7	110.6	16.1048236	0.223350254	4	4	2	11	2	3	6	5	9	14	6	2	8	57.4	55.2	59.9	31.5	23.5	17.6	17	0.55	18.364	14.91328364	19.5257041
recent	F	5.15	5	17.5	111	14.20339258	0.211428571	9	7	4	12	5	6	9	5	13	17	9	8	11	51.7	53.5	56.7	30.1	21.8	16.8	16.4	-0.75	23.3192	12.0421228	23.67795293
recent	F	5.15	5	21.5	113.9	16.57261387	0.158139535	4	3	3	5	3	5	8	4	10	15	6	3	10	54	52.6	61.2	33	24.9	17.7	17.6	0.83	16.5384	15.61964694	19.57360315
recent	F	5.16	5	15	108	12.8600823	0.146666667	5	3	2	4	2	6	5	3	9	12	3	2	7	49.2	48.5	52.7	26.2	20.4	14.2	14.4	-1.89		10.00672427
recent	M	5.16	5	17.1	106.6	15.04810112	0.152046784	9	5	3	7	4	5	9	4	11	12	7	4	10	54.8	50.5	55.7	30	21.6	17.4	17	-0.17	15.9712	16.91063269	14.98414923
recent	F	5.17	5	16.4	109.9	13.57839578	0.18902439	7	5	3	10	3	5	7	5	12	12	7	7	3	52	50.1	55.7	31	22.2	16	16	-1.25	22.5368	11.08437763	21.75650713
recent	M	5.17	5	16.1	107.4	13.957811	0.173913043	6	6	3	7	3	7	5	4	11	13	7	12	5	53.5	51.5	55.1	29.2	21	15.9	15.7	-1.1	18.9562	15.25729461	17.34633202
recent	F	5.18	5	21.5	114.9	16.28539897	0.218604651	7	8	6	13	8	4	6	6	11	18	10	4	10	57.6	57	62.3	31.9	24.2	18.9	18	0.66	20.4504	15.16495244	21.26701673
recent	F	5.18	5	18.6	107.8	16.00572764	0.220430108	5	5	3	6	5	4	6	3	9	10	7	3	9	53.5	50	57	29.5	23	17	16.5	0.49	17.06	14.74264874	19.38086479
recent	F	5.19	5	18.1	108	15.51783265	0.198895028	9	7	4	13	5	7	8	7	13	15	5	5	13	53.4	53.5	57.7	30.4	23.5	17.9	17.3	0.18	24.6232	13.9989273	23.60932185
recent	M	5.19	5	18.1	112.5	14.30123457	0.154696133	4	2	3	3	2	4	6	3	7	11	4	2	7	54	53.5	56	28.9	21.4	16.6	15.8	-0.79	13.5832	15.7618642	13.01025989
recent	F	5.2	5	17.3	110.4	14.19410313	0.138728324	6	3	2	8	2	2	5	2	7	8	3	2	5	53.5	53.7	54.3	29.3	20.9	15.2	15.8	-0.76	12.8872	11.99309573	16.17425296
recent	M	5.2	5	25.9	117.4	18.79159181	0.266409266	7	10	5	21	5	4	8	8	14	25	13	8	13	60	59.8	67.9	31.5	27	19.5	18.8	2.28	25.762	22.53530363	19.48917565
reference	F	5.2	5	20.5	114.7	15.58213725		6	1	1.5	3.5	2	2	3.5	2	10.5	12	6.5	4	10	55	54	62.5	32	24	18.2	16.8	0.22	15.99572	14.08902725	22.93760761
reference	F	5.2	5	24	123.2	15.81210997		5	2	2.5	3	2.5	3.5	3.5	4	12	11.5	3.5	4	10.5	59.3	56.1	65.2	36.7	27.3	19.3	19.9	0.37	14.05175	14.43628605	23.84788554
reference	F	5.2	5	23.5	117.5	17.0212766		7.5	5	2	2.5	2	3.5	4.5	3.5	12.5	16.5	11.5	12	13	56	59	64.5	35.2	26	19	19.5	1.07	14.61887	16.26212767	24.04877695
reference	F	5.2	5	20	114.6	15.22862738		3.5	1.5	1	1.5	1.5	1.5	3	1.5	6.5	8.5	6	7	9	54.5	52	62.5	31.5	25	17	17	-0.01	11.07575	13.55522734	18.57779228
reference	F	5.2	5	18.5	113.2	14.43706377		6	4	4	9	4	6	7	4	11.5	15	12	11	14	55	51	59.1	31	23.3	16.3	16.6	-0.57	12.79088	12.35996629	24.04877695
reference	F	5.2	5	22.5	116	16.72116528		8.5	6	4	9	4.5	3.5	3	5.5	12.5	16	9	7	2	55	57.1	64.8	30.1	25.4	18.8	18.5	0.91	15.81552	15.80895957	25.09911351
reference	F	5.2	5	19.5	116.1	14.4667232		8	5	3.5	7	4	4.5	6.5	5	13	12.5	6	1.5	12	53	49.6	59	31.5	24	16.3	17.5	-0.55	15.452	12.40475203	25.25079838
reference	F	5.2	5	20.5	112.8	16.11148836		8	8	3	8	3	5	7	5	12.5	14	6	4	10	53	54	60	33.5	24.8	18	17.8	0.55	24.42708	14.88834742	28.38269299
reference	F	5.2	5	22.1	110.5	18.09954751		5	10	8	8	8	15	12	10	15	22	18	15	18	60	57	65	34	25	19	18	1.63	22.48848	17.89031674	31.21413164
reference	F	5.2	5	13	102.5	12.37358715		7	3.5	3	8	4	4	5.5	5	10	8	5	5	7	49	43	49.5	26	19	15	15.4	-2.36	13.37828	9.244116597	23.40111611
reference	F	5.2	5	19.5	113.2	15.21744559		8	5	4.5	11	5	5	5.5	5	10	16	8	7	10.5	49	53.5	61.5	32	21.7	17	16.8	-0.02	13.37828	13.53834284	23.74620587
reference	F	5.2	5	26.6	116.5	19.59881376		7	6.5	3.5	8.5	3	7	5	7	12.5	15	8	8	11	57.5	52	61.8	34	25.5	18.6	18.1	2.3	15.54327	20.15420878	26.37466892
reference	F	5.2	5	19.7	109	16.58109587		4	3	3	6	4.5	4	2.5	5.5	9	14.5	6.5	3	10.5	55.8	52.5	59.2	30.8	23.4	17	17.3	0.83	11.99312	15.59745476	22.71766976
reference	F	5.2	5	15	103	14.13893864		5	4	3.5	10	3.5	3.5	4	4	9	13	8	2	7	50.8	48	53.6	29.9	21	15.5	15.8	-0.8	12.593	11.90979735	22.22723825
reference	F	5.2	5	18	108.8	15.20599048		2	3	2	2	2	3	3	4	7	10	4	7	12	53.2	47	56.5	32	24	17	17	-0.02	13.76468	13.52104562	21.75650713
reference	F	5.2	5	19	115.5	14.24261165		5	3.5	4	5	4	3.5	4	4	11.5	13	3	2.5	7	53	52.5	61	32.8	22.2	16.2	16	-0.72	18.077	12.06634359	25.12959849
reference	F	5.2	5	21	113.2	16.38801833		5.5	3.5	2.5	4	5	5.5	3.5	5.5	10	15	5	3	12	53.1	53.7	59.8	32.5	24.5	17.5	18	0.72	15.99572	15.30590768	24.97642239
reference	F	5.2	5	21.5	111.8	17.20104582		10	8	5	11	4	5	8	7	16	15	8	8	11	60.2	56	63	33.5	25	18.7	18.8	1.17	17.74052	16.53357919	27.48192577
reference	F	5.2	5	20	116	14.86325803		4	5.5	3	7	4	5	5	4	10	15	7	3	9	54	52	59	33.5	23.7	17.5	17	-0.26	12.19412	13.00351963	22.97388595
reference	M	5.2	5	18	115	13.61058601		7	2.5	3	2.5	3.5	3	4.5	2.5	10	11.5	7	6	11	54.5	51.6	55.8	30.3	22.8	16.9	17.3	-1.42		14.71198488
reference	M	5.2	5	19	111.8	15.20092422		5	3	2	5.5	3	2	3	4.5	9	8	7	6	9	54.5	50.8	58.2	32.5	23.4	18.3	17.4	-0.05		17.11339557
reference	M	5.2	5	17	111.5	13.6741137		7	3	3	4	3	4	5	3	10	9	5	5.5	6	52.5	49.3	53.2	29.2	21.3	16.1	16.4	-1.36		14.80791169
reference	M	5.2	5	25	113	19.57866708		13	17	13	20	15	8	7	17	16	27	17	17	20	64	66.6	72	35	27	21.2	20.8	2.69		23.72378729
reference	M	5.2	5	18.5	112.6	14.59133228		5	2	2	4	2	3	3	3	7	7	5.5	4	5	57.1	52.2	58.6	28.1	22.3	16.9	17.5	-0.54		16.19291174
reference	M	5.2	5	20.8	111.6	16.70071042		7	4.5	3.5	8	5	6	7	5.5	12	13	10	9	10	59	55.6	60.1	29.8	23.4	17.4	17.6	1.03		19.37807273
reference	M	5.2	5	17	110.4	13.94796261		3	2.5	1.5	2	1	3	3.5	1.5	7.5	12.5	7	6	12	53.5	47.1	55.3	32	23.1	16.6	17	-1.1		15.22142354
reference	M	5.2	5	20	112.5	15.80246914		5.5	3	4.5	5.5	4.5	3.5	3.5	3	8	11.5	8.5	3.5	7	56	56.9	60	32.6	24.5	18.5	18.2	0.41		18.0217284
reference	M	5.2	5	14.5	103.5	13.53590516		4	2	2	3	1	1.5	2.5	2.5	6	5.5	5	6	8	51.5	50	51.5	24.5	19	14	14.6	-1.49		14.59921679
reference	M	5.2	5	27	118.8	19.13070095		12	12	6	13	8	6.5	9	7	17	20	13	7	10	66	67.5	69	36.5	26.8	20.8	20	2.46		23.04735843
reference	M	5.2	5	18	110.6	14.71506725		5	2	3	3	3	2	2	4	7	6	6	3	7	54.5	50.7	55	28.3	21.7	16.7	17.7	-0.43		16.37975155
reference	M	5.2	5	19.6	115	14.82041588		4	2	3	3.5	5	5	3.5	2	7	10	4.5	1.5	10	57.2	52.6	56.2	30	22.8	16.5	17	-0.35		16.53882798
reference	F	5.2	5	18	107.4	15.60500609		7	4	2	5	3	4	4	3	10	10	8	5	8	59.5	50.6	58.1	31.6	24.6	16.2	16.4	0.24		14.1235592
reference	F	5.2	5	18.5	114.2	14.18533252		5	2.5	3.5	3	3	2.5	3.5	4	5.5	10	6	5	10	53.6	50.5	58.8	30.8	22.6	16.5	17.8	-0.76		11.97985211
reference	F	5.2	5	17	105.9	15.15852698		7	4	2.5	7	2.5	4	4	3.5	7	10	7	8	8	53.6	50	54.8	29	21.7	16	16	-0.06		13.44937574
reference	F	5.2	5	15	107.2	13.05274003		4	2.5	2.5	2.5	2	2	3	3	7	7	5	2	6	51.5	49.3	53.6	29	22.4	16	16.5	-1.71		10.26963745
reference	F	5.2	5	16.5	108.3	14.06782739		2	5	2	2.5	3	2.5	2.5	4	7	13	5	4	13	56	49.5	54	30.5	21.2	15.5	16.7	-0.85		11.80241936
reference	F	5.2	5	17	104.8	15.47841035		2	3.5	3	5.5	4	4.5	4	3.5	10	11.5	3.5	3	14	57.5	47	54.8	30	21.2	12.2	15.8	0.16		13.93239963
reference	F	5.2	5	17.8	109	14.98190388		5	4.5	2	7	4	5	4	5	9	10	5	7	6	55.2	51.4	58.1	26.6	22.8	17.6	17.5	-0.18		13.18267486
reference	F	5.2	5	19.5	109.9	16.14504376		1.5	7.5	2.5	5	5	2	2.5	3	0.5	13.5	5	5	14	53.3	50	59.7	32.6	23.6	17.5	18	0.58		14.93901608
reference	F	5.2	5	20	112	15.94387755		9	8.5	3	6.5	9	5	5	3	8.5	11	8.5	3.5	0	54.2	55.2	62.5	33.9	25	19.4	17.6	0.45		14.6352551
reference	F	5.2	5	22	113	17.22922703		6.5	3.5	3.5	4.5	4	4.5	4.5	3.5	13	19	15	12	14	55.4	57	62.5	35	25.2	19	18.2	1.19		16.57613282
reference	F	5.2	5	22.9	114.9	17.34584355		6	4	4.5	10	12	7.5	7.5	6	13.5	19.5	15.5	11.5	8.5	59.7	50.3	63.8	37.3	26.3	19.6	19	1.25		16.75222376
reference	F	5.2	5	19.5	112.3	15.46233573		8	7	4	4	4	8	9	4	13	22	15	10	13	54	47.5	59	30	22	16.5	17	0.14		13.90812695
reference	F	5.2	5	19	109.8	15.75973537		7	5	5	7	5	8	9	8.5	12.5	14	10	12	14	54.5	54.8	58.5	31.8	22.2	17	17.5	0.34		14.35720041
reference	F	5.2	5	19.1	110.7	15.58612394		3.5	2	3.5	2	5.5	3.5	3	3.5	10.5	12	6	7.5	6.5	57.2	54.4	60.7	32.4	23.6	17.8	18.1	0.23		14.09504715
reference	F	5.2	5	16.5	106.2	14.62968283		7	3.5	2.5	6.5	2.5	5.5	8	2.5	9.5	17	13.5	5.5	9.5	54.2	52	59	31.8	23.6	17.2	17.2	-0.43		12.65082107
reference	F	5.2	5	15.2	106.7	13.3510293		3	2	3.5	7	5	3	5	4.5	9	13	12	4.5	6	58	54	55.6	29.7	21.4	16.7	17.4	-1.45		10.72005424
reference	F	5.2	5	20	109.5	16.68021934		3	2	2	2.5	3	5	2	4	6.5	10	6	4.5	9	54.8	52	57.9	34	24.6	18.3	17.3	0.89		15.7471312
reference	F	5.2	5	18	111.7	14.42667203		6	5	3	9	5	5	5.5	4.5	10	12.5	3	6	9	54	52.5	55.5	31.7	22.2	16.5	16.8	-0.58		12.34427477
reference	F	5.2	5	17	109.4	14.20411819		4	3	4	9	5	3	3	4	7	11	6	3	7	53	51.7	56.7	30.3	21.7	16.5	17	-0.75		12.00821847
reference	F	5.2	5	17	105	15.41950113		5	5	4.5	12	9.5	7	5	4.5	12	15	6	4.5	9.5	53.1	51.4	57	31.5	22.5	17.6	17.5	0.12		13.84344671
reference	F	5.2	5	20	115.8	14.9146435		4	3	3	3	3	4	4	3	9	13	8	3	9	58	53.3	58	32.7	23.7	16.7	17.5	-0.23		13.08111169
reference	M	5.2	5	19	115.4	14.26730624		4	2.5	2.5	3	2.5	2.5	4	3	8.5	12.5	7	4	10	54.9	53.4	58.1	31	23.1	17.6	17.4	-0.82	18.49252	15.70363242	19.34462703
reference	M	5.2	5	17	113.4	13.21973691		3	1.5	1	1	1	2	2	1.5	5	4.5	2	4	6	52.5	48	55	27.7	21.2	15	16.2	-1.8	15.612	14.12180273	15.82040423
reference	M	5.2	5	19	110.9	15.4486491		6	1	1.5	1.5	1	2	3.5	1.5	7.5	7.5	4.5	7	11	56	49.5	58.5	30.5	24	16.5	17	0.15	13.86888	17.48746014	16.14959705
reference	M	5.2	5	17.5	109.8	14.51554573		5.5	2	2.5	2.5	1	4	5	3	11	9	7	6	11	56.5	50.5	56.5	29	22.2	17.5	17	-0.6	19.65472	16.07847405	21.0464828
reference	M	5.2	5	19.5	113.7	15.0839013		3.5	1.5	1.5	5	3	3.5	7	5	2.5	8	1.5	9	10.2	57.3	56	58.5	31.1	23	17.3	18	-0.14	16.18152	16.93669096	17.08976327
reference	M	5.2	5	20	114.6	15.22862738		2	2	1.5	1	1	2	3	2	7.5	8.5	3	3	8	55.8	52	55.5	29.7	23.2	18	17.8	-0.02	12.678	17.15522734	15.82040423
reference	M	5.2	5	25.9	118.1	18.56948968		3	10.5	8	15.5	18	8	7	5	15	20.5	5	4	15	55	61.2	67.5	37.7	26.7	22.5	19.6	2.16	13.672	22.19992942	22.03080387
reference	M	5.2	5	21.5	120.5	14.80690759		6	2.5	2.5	3	1.5	3	4	3.5	9.5	10	7	7	13.2	58.5	55	60.6	30.2	24.4	18	17.6	-0.36	17.11792	16.51843046	19.48917565
reference	M	5.2	5	15	103.9	13.8950516		1	2	2	3.5	3.5	2	2.5	2.5	5	7	3	5	9.5	52	50	54.3	28.1	21	16	17.1	-1.15	16.74528	15.14152792	16.82802581
reference	M	5.2	5	20	110	16.52892562		2	3	2	4	4	2.5	2.5	3	4	10	8.5	1.5	0	56.1	54.6	56.7	32.3	24.2	18.9	18.5	0.92	12.07392	19.11867769	14.46561255
reference	M	5.2	5	18.5	109.1	15.54254836		6	4	2.5	3	5	2	7.5	4	7.5	8	5.5	5	0	57.1	51.3	58	30.8	22.8	17.7	17.7	0.21	13.672	17.62924802	17.17585007
reference	M	5.2	5	17	114.7	12.92177235		3	2.5	1	2.5	1	2.5	3	2	5	5	3	2	4	59.3	52	55.2	29.5	22	16.4	17.3	-2.11	15.133	13.67187625	16.00953939
reference	M	5.2	5	18.5	112.5	14.61728395		3	1.5	2	1.5	1.5	1.5	2	2	5.5	6	5.5	3	7.5	53	51.5	56.6	30.6	21	16	16.8	-0.52	14.26072	16.23209876	15.38444331
reference	M	5.2	5	20	113.4	15.55263166		5	3	3.5	5	4	5	5	5	8	12	12	12	15	51.5	50.5	59	28.5	24	16	16.3	0.22	14.65	17.64447381	19.19846835
reference	M	5.2	5	18	107	15.72189711		6	4	2	3	3	2	3	3	9	10	5	10	10	54.5	51.2	55.5	32	25	17	17.5	0.35	15.99232	17.90006464	18.36407838
reference	M	5.2	5	23.5	115.9	17.49447807		4	7	3	7	3	7	8	5	10	15	10	12	10	59	57	65	33.5	25.5	17.5	17	1.54	13.07752	20.57666189	19.98292668
reference	M	5.2	5	18.5	110.5	15.15120493		3	3	2.5	3	2	3	5	4	5	9	6	8	10	54	46	58.1	27.2	21	15.1	16	-0.09	13.672	17.03831944	16.4252456
reference	M	5.2	5	20	112	15.94387755		7	3.5	2.5	4	3	6	4	4	12	14	6	4	9.5	57.2	52.5	58.4	25.7	23	17.5	18.1	0.51	15.99232	18.2352551	21.0464828
reference	M	5.2	5	16.6	109	13.97188789		3	4	2	3	3	5	5	4	5	15	10	8	14	54.2	47	57	25	22	15	15	-1.09	14.45568	15.25755071	17.55633974
reference	M	5.2	5	21.5	114.7	16.3422415		7	9	4	9	4	5	6	5	14	15	8	10	15	56	57.5	62.5	32.5	23.2	17.7	18	0.79	15.80248	18.83678467	21.60913125
reference	M	5.2	5	15.5	104.2	14.27566211		4.5	3	2.5	4.5	2.5	2.5	4	3	10	14.5	9	5	13	52.3	48.6	52.7	24.8	22	15.7	16.1	-0.81	11.25952	15.71624979	16.95955399
reference	M	5.2	5	18	110.4	14.768431		4	4	2	2	2	5	6	3	10	4	5	12	4	52.3	51.5	56	29	23	18.5	18	-0.39	11.25952	16.46033081	17.88546261
reference	M	5.2	5	18.5	109.4	15.45742274		6	5	3	5	2.5	5	4	3	11	11	8	4	8	52.3	53	55.5	30.5	22	16.8	17.1	0.15	11.25952	17.50070834	18.28551769
reference	M	5.2	5	19	109.5	15.84620838		3.5	3	3	4	3	3.5	3.5	3	10.5	10	6	5.6	11	52.3	52	58.5	31.5	23	16.5	18	0.44	16.18152	18.08777465	19.45318744
reference	M	5.2	5	21	117.5	15.21050249		2.5	2	2	4	3	2.5	1.5	4	8	9	4	3	8	57.5	53.2	58.4	30.2	22.5	17	17.7	-0.04	13.47448	17.12785876	17.47274288
reference	M	5.2	5	21.5	122.4	14.35078389		8	6	5.5	8	6	6	8.5	5	9.5	15	9	4	10.5	58	57	61.5	30	23.5	17	18.2	-0.75	14.06512	15.82968367	19.87867273
reference	M	5.2	5	22.5	122.5	14.9937526		4	3	3	3	2	6	7	3	12	14	3	10	14	66	54.1	62.5	35	24	19	19	-0.21	17.85552	16.80056643	21.36201296
reference	M	5.2	5	23.6	118	16.94915254		6	4.5	4	5	5.5	7	3	4	11	20	8.5	3.5	15	59.8	56.5	62.4	33.7	25.1	19	19	1.2	13.27632	19.75322034	20.05197323
reference	M	5.2	5	22	117.6	15.90772363		5	2	2	3	2.5	4	3	4	8	11.5	4.5	2	10.5	56.6	55	61.8	33	23.4	18.3	17.9	0.49	13.07752	18.18066268	17.80395794
reference	M	5.2	5	23.5	119.6	16.42878715		10	7	5	10.5	7	8	6	5.5	14	18	10	8	12.5	59.5	61	65	36	24.5	19.4	18.8	0.85	22.06608	18.9674686	24.38851353
reference	M	5.2	5	23	116.8	16.85940139		5	3.5	1.5	8	2.5	4	3	3	7.5	9.5	3.5	3.5	6.5	61	55.8	63.5	35	25.5	18.5	18.5	1.14	20.53032	19.6176961	20.22302168
reference	M	5.2	5	22.5	116.5	16.57794397		3.5	3.5	2	3	1.5	4.5	5	3	13	15	9.5	6	9.5	56.2	55	61.5	35	24	18	18.2	0.95	16.087	19.19269539	20.59169032
reference	M	5.2	5	14.3	101.9	13.77170368		6	2	3	3	3			3	7	10	4	4		50.9	48.4	50.7	21.9	19.4	14.5	13	-1.27		14.95527256
recent	M	5.21	5	16	110.2	13.17518717	0.15	4	1	2	3	2	2	5	2	7	9	4	1	5	50.5	48.3	52.3	28	20.3	15.6	15.7	-1.84	11.1952	14.04753263	10.95586453
recent	F	5.22	5	18.5	108.3	15.77301859	0.237837838	3	3	2	12	3	4	5	4	10	14	7	2	8	53	52.5	56.5	31.9	32.1	16.3	16.6	0.34	19.9288	14.36325807	20.49404355
recent	M	5.22	5	18.6	111.3	15.01490593	0.139784946	3	3	1	4	2	3	4	2	4	6	3	2	4	55	54.8	54.7	29.4	21.8	16.2	16.8	-0.2	10.0012	16.81850795	10.67397807
recent	M	5.22	5	18.5	115.9	13.7722487	0.059459459	6	5	2	7	2	6	7	3	9	14	4	13	4	54.5	52.3	55.6	30.5	23	17	16.7	-1.27	15.7324	14.94209554	15.5800238
recent	M	5.23	5	16.6	107.3	14.41812028	0.174698795	2	3	2	3	1	2	5	3	7	8	5	2	5	52.6	51.4	55.6	29	20.8	14.8	15.6	-0.69	12.628	15.91036162	11.09448523
recent	M	5.24	5	18.8	114	14.46598954	0.196808511	2	1	1	2	1	2	2	3	5	6	2	1	4	56	53	55.7	29.3	21.4	15.8	16.4	-0.64	11.9116	15.97564421	10.95586453
recent	F	5.25	5	19.6	108.7	16.58811292	0.234693878	4	3	3	4	3	3	7	3	9	13	6	2	8	56.7	57	59	31.4	22.9	17.8	16.4	0.83	14.9736	15.57305051	18.57779228
recent	M	5.25	5	19.4	110	16.03305785	0.195876289	5	3	1	8	1	3	7	3	8	11	6	4	6	56.8	52.3	58.5	31.2	22.4	17.4	17	0.57	14.2996	18.33491735	13.12828151
recent	M	5.25	5	21.8	121.2	14.84059297	0.142201835	6	6	1	6	3	3	4	3	7	11	8	4	6	56.2	54.5	61.2	29.3	23.5	16	17.8	-0.33	14.7772	16.53429538	13.92525571
recent	F	5.26	5	18.7	110.5	15.31500174	0.144385027	5	4	2	5	3	5	8	4	13	13	7	3	9	52.5	51	52.5	29	22	15.6	16	0.05	18.6248	13.64365263	20.75716442
recent	F	5.27	5	29.8	120.9	20.38748537	0.288590604	9	7	13	18	20	4	6	10	14	15	11	8	7	68.5	67.8	70.7	41.5	26.8	22.4	20.7	2.6	28.5352	21.29610291	25.81095048
recent	M	5.27	5	19.2	113.9	14.7997296	0.197916667	12	5	5	8	5	10	12	4	13	17	12	4	12	55.3	53.3	57.2	29.8	23.2	18.8	17.6	-0.37	12.8668	16.4585917	16.4252456
recent	M	5.27	5	18.4	114.5	14.03482008	0.14673913	4	2	3	7	4	5	8	3	8	15	6	4	11	52	49	55.4	29.3	22.5	16.5	17.1	-1.03	14.5384	15.30357832	14.88210095
recent	F	5.28	5	14.8	107	12.92689318	0.108108108	3	3	3	6	3	2	4	3	6	8	3	2	6	52.5	49.5	51.6	27.5	20.6	15.6	15.5	-1.82	13.4088	10.0236087	16.67059334
recent	F	5.29	5	20.8	115.9	15.48447421	0.139423077	8	8	6	14	5	5	5	6	10	15	7	3	8	55.5	58	58.6	32.2	23.5	16.4	17.4	0.16	18.364	13.87855606	20.84362808
recent	M	5.29	5	21.3	120.9	14.57226303	0.178403756	4	3	4	8	3	3	7	3	7	14	5	3	7	57.2	54.2	60	29.8	24.3	16.5	16.4	-0.56	12.8668	16.10111718	13.24522212
recent	M	5.3	5	19.3	113.9	14.87681152	0.212435233	5	6	3	11	4	6	8	5	7	14	7	3	12	55.7	54.9	59.5	31	22.7	17.1	16.6	-0.3	16.6876	16.5539854	16.24213356
recent	M	5.3	5	28.8	120.2	19.93349963	0.336805556	10	12	11	22	10	6	10	9	14	28	20	6	8	64	68.1	72.5	37	27	21.9	20.3	2.84	26.2396	24.18958444	23.00238562
reference	F	5.3	5	16.5	106.7	14.49289365		4	2	1	1	1	1.5	2	2.5	7.5	11	5	5	8.5	53.8	53	57	29.5	22.7	16.4	16.4	-0.53	12.79088	12.37426941	20.36032753
reference	F	5.3	5	21	113	16.44608035		3	2	1.5	2	1.5	2	2.5	2	10	10.5	5	6	10	53.8	55	61.4	33	25	17.7	17.5	0.75	12.79088	15.32358133	21.43235938
reference	F	5.3	5	19.5	109.8	16.17446525		5.5	1.5	1.5	2.5	1.5	3.5	4.5	3	10	14	7.5	9	13	51.4	48	62.5	33	24	18.5	18.2	0.59	18.65583	14.91344253	24.56911608
reference	F	5.3	5	19	110.6	15.53257098		6	2.5	3	4.5	2	3	5	3	9.5	11	6	4	7	53.5	51.7	57.8	33	22.8	17.7	17.5	0.19	14.33648	13.94418218	22.56883565
reference	F	5.3	5	24.5	115.8	18.27043828		3	14.5	18	12	15.5	7.5	7	9.5	16	22	8	6	18	69.5	55.8	66.6	37.2	25.9	19.4	18.4	1.7	28.125	18.0783618	31.92738061
reference	F	5.3	5	21	114	16.1588181		9	7	5	6.5	5	5	5	5	15	16	9	9	11	52	55	64.2	31.5	25	19	19	0.58	12.39408	14.88981533	25.03791896
reference	F	5.3	5	19.5	113.5	15.13710726		5.5	5	3.5	8	5	5	3	4.5	8.5	12	7.5	5	10	55	51	59	32.2	23.1	17.6	17.2	-0.07	12.98772	13.34703196	22.90122237
reference	F	5.3	5	17.5	111.3	14.12692762		6	2	2	3	1.5	2	2.5	4.5	8.5	9	7	3.5	6.5	61	51	56.4	30.8	23.1	16	16.4	-0.8	16.17488	11.82166071	23.18934666
reference	F	5.3	5	19	109.4	15.87519092		4.5	3	2.5	4.5	3	3	3	3	8	14.5	5.5	3	11	52.7	51	59.2	30.8	23.7	17.3	17	0.41	10.34768	14.46153829	20.31542816
reference	F	5.3	5	23.5	115	17.76937618		4.5	4	5	11.5	7	6	6	4	16.5	29	15.5	14	18	51	58.9	66.7	35.3	26.4	19.4	19	1.46	14.61887	17.32175803	26.1522183
reference	F	5.3	5	24	116.5	17.68314023		6	5	6	16.5	15	5.5	6	8	8.5	19	11	4	14	59.7	60.3	63.7	36	25.7	18.8	18.5	1.41	20.08575	17.19154175	26.6742319
reference	F	5.3	5	18	109.4	15.03965456		7.5	4.5	5.5	5	4	5	6	6	11	16	12	11	13	52	54.5	59	31.6	21.7	17.5	17	-0.14	14.80583	13.19987839	24.88360453
reference	F	5.3	5	20	118.4	14.26680058		3	2	2	2	2	4	4	4	8	9	10	10	11	52.5	49.2	58.2	26.2	22.2	16	16	-0.69	16.88112	12.03286888	23.67795293
reference	F	5.3	5	21	116.6	15.44621921		6	4	2	3	2	3	3	3	8	10	5	8	8	52.5	51	59.2	34	25	18	18.5	0.14	14.14692	13.81379101	21.91542829
reference	F	5.3	5	24	120.2	16.61124969		8.5	7	6	8	14	9	9	8	13	20	8	8.5	15	52.5	60	65.5	39.5	26	18.1	18.5	0.84	15.99572	15.57298703	27.38057605
reference	F	5.3	5	16.5	110.3	13.56228665		3	1	1.5	3	3	2	4.5	2	6.5	11.5	8.5	5.5	4	57.2	50.1	57.3	28.6	22.4	15.7	16.6	-1.26	20.91812	10.96905284	23.64368493
reference	F	5.3	5	22.5	120.4	15.52135186		7	2.5	3.5	3.5	4.5	5	6	5	13	14.5	8	8	13	56.9	53.3	63.9	33.8	25.5	18.2	18.8	0.18	20.76912	13.92724131	27.17539473
reference	F	5.3	5	16	109.9	13.24721539		3	2	2	4	3	8	3	4	7.5	12.5	4	2.5	14	51.2	48.4	53.4	29	22.3	16.3	16.4	-1.53	15.26868	10.49329524	24.11502425
reference	F	5.3	5	18.9	110.6	15.45082061		6	6	4	4	3	16	10	8	12	20	15	16	14	60.5	52.1	58	32	23	17	16	0.14	12.593	13.82073912	27.83036304
reference	F	5.3	5	20.5	110.3	16.85011372		5	3	3	2.5	4	3.5	3	4.5	11	15	8	3.5	13.5	55.5	51	61.5	34.5	25	18	18.2	0.97	14.61887	15.93367172	23.88159425
reference	F	5.3	5	15.5	106.2	13.74303538		3.5	3	1.5	4	2.5	2	2.5	3	5	7.5	5	2	3.5	51	47.5	54.5	28.5	20	15.4	16.2	-1.11	23.292	11.24198342	24.60092506
reference	F	5.3	5	19	114.7	14.44198086		5	3	3	10.5	4	3	4	5	6	12	6.5	4	7	56	53.2	58.5	32	23.2	17.2	17.2	-0.57	18.40932	12.2973911	23.67795293
reference	F	5.3	5	18.5	111.9	14.77445792		8	9	3.5	7.5	5	7	8	5	13.5	17	9.5	7	10	54	53	60	32.2	23.7	17.2	17.5	-0.33	17.57072	12.79943146	26.7279376
reference	M	5.3	5	24	121.8	16.17769581		7	5.5	5	6	5	7.5	10	4.5	16.5	22.5	14	8	18	59.5	54.3	65.1	34	27.2	19.7	20	0.68		18.51832067
reference	M	5.3	5	21.5	115.6	16.08876809		3.5	1.5	2.5	3	2.5	2.5	3	3.5	7	10	5	4	9	61	55.4	60.8	34	25.2	18.7	18.5	0.61		18.38403982
reference	M	5.3	5	20	110.5	16.37968101		2	4.5	2.5	3	3.5	3.5	5	4	2.5	8.5	5	3.5	11.5	52.7	51.4	55.7	29.7	21.4	16.8	17.3	0.81		18.82331833
reference	M	5.3	5	19.5	113.6	15.11046915		4.5	1.5	1	1.5	1	1.5	3	2	4.5	8.5	4	5	8	52.3	52.3	56.5	31.7	23	16.7	16.7	-0.12		16.90680842
reference	M	5.3	5	18	109.3	15.0671871		6	5	4	4.5	4	5	9	4	13	12	8	6	12	53	50	56	30	23.9	18	17.3	-0.15		16.84145252
reference	M	5.3	5	19	113.2	14.82725468		3.5	2.5	2	4	3	4	3	3	7	10	5	2	12	54.8	52	56	27.5	22.3	16.5	17	-0.34		16.47915457
reference	M	5.3	5	19.5	113.5	15.13710726		4	2.5	2.5	2.5	2	3	3	3.5	9	8.5	5	3	7	58.1	52.5	57.7	31.5	23	16.6	17.5	-0.09		16.94703196
reference	M	5.3	5	16	106.3	14.15968049		7	2	3	5	2.5	4.5	6	4	10	12	6	9	7.5	51.3	50.1	50.5	30	23.3	16.8	17.2	-0.91		15.47111754
reference	M	5.3	5	18.8	112.2	14.93386206		4	2	3	3	3	3	3	4	8	8	4	3	7	54.3	51	55.3	30.5	23.7	17.5	17.7	-0.26		16.64013171
reference	M	5.3	5	21	113.2	16.38801833		4.5	7	2.5	5.5	2.5	4	4.5	4.5	8.5	12	5	7	10	56	53	58.5	34	24.5	17.5	18.4	0.82		18.83590768
reference	M	5.3	5	19.5	119	13.77021397		5.5	4	2.5	6.5	3	3	3	4.5	8.5	10	7.5	5	8	56	53.5	59.2	31	22	15.8	16.8	-1.27		14.88302309
reference	M	5.3	5	21.8	118	15.65642057		4.5	2	2	3.5	4	3	3	4	8.5	10.5	5	2	13	56	49	60.2	31.7	24.1	18.8	18.3	0.3		17.73119506
reference	F	5.3	5	20	115.1	15.09660696		6	3	2	5	2.5	4	3.5	3.5	9	12	7	5.5	7	54.4	52.1	59.4	33.1	24	16.6	17.3	-0.1		13.28587651
reference	F	5.3	5	20	108	17.14677641		8	6	4	12	5	7	6	6	11	16	10	9	10	56.1	53.5	60.4	32.8	24.5	17.6	17.8	1.14		16.38163238
reference	F	5.3	5	16	107.9	13.74285908		5.5	3	2	5.5	2.5	3	3	2.5	8	12	6	3.5	6.5	56.9							-1.11		11.24171721
reference	F	5.3	5	19.5	110.5	15.97018898		7	4	3	5	3	3.5	4	4	12	10	7.5	6	7	54.3	47.5	57.5	32	25.1	18.3	17.9	0.46		14.60498536
reference	F	5.3	5	19.4	110.7	15.83093217		2	5.5	3	5	4	4.5	4	5	8.5	12	5.5	2.5	10.5	54.5	53.1	57.2	32	23.6	16.7	16.2	0.38		14.39470758
reference	F	5.3	5	24.2	116.1	17.95357443		5	7	3	6.5	4.5	3.5	3.5	7	12	17	12	8	9	59.5	55.2	66.8	34.7	26.2	19.9	18.7	1.54		17.59989739
reference	F	5.3	5	20	110.5	16.37968101		6	6	2.5	4	3	2	3	3	10	11	5.5	4	5	59.3	55.8	60.2	29.8	24.9	19.8	18.1	0.71		15.22331833
reference	F	5.3	5	15	98.5	15.46033137		8	6	6	12	7	7	6.5	5	15	15.5	6	6	15	51	47.7	54.5	28	21.2	17.2	17	0.14		13.83510037
reference	F	5.3	5	20	107.8	17.21045983		6	5.5	3.5	7.5	3.5	5	5	5	13	13	8.5	5.5	10.5	51	53	60	32.5	23.8	17.9	17.5	1.17		16.47779434
reference	F	5.3	5	15.5	108.8	13.09404736		1.5	1.5	2	2.5	2.5	4	5.5	2.5	7	12.5	10	4	8	52.6	47.8	55.2	29.2	22.4	15.8	16.2	-1.67		10.26201151
reference	M	5.3	5	20	110.6	16.35007472		7	5	4	6	3	3	3	5	10	12	8	8	8	66.5	54	58.2	31.5	23.5	17.2	16.9	0.79	19.91908	18.77861283	21.20518857
reference	F	5.3	5	18.3	107.6	15.80616631		5	5	4	5	4	9	6	5	12	14	17	14	15	60.5	49	58	29	22	16	17	0.37		14.35731113
reference	F	5.3	5	26.5	121.8	17.86287246		9	9	7	16	7	5	8	7	15	20	15	7	13	62.5	57.5	66	39	28	19.2	20	1.5		17.46293741
reference	F	5.3	5	18.9	117.8	13.61981546		3.5	1.5	2	3	3	3.5	3.5	4.5	11	9.5	9	6.5	5	55.4	50.3	58.8	30.9	24.3	17.5	17.2	-1.21		11.05592134
reference	F	5.3	5	13.5	106	12.01495194		5	2.5	2	2	2	3	3	3.5	9	7	8	2.5	5.5	49	44.5	50.8	27.5	20.2	14.5	15	-2.72		8.632577429
reference	F	5.3	5	14.3	102.2	13.69097085		3	2	2	2	2	2	2	3	5	9	5	2	6	50.3	45.3	51.3	28.4	20.7	15.5	15.7	-1.15		11.16336598
reference	M	5.3	5	21.5	120.5	14.80690759		4.5	1.5	2	2	1.5	1.5	2.5	2.5	6	5	3	2	5	57	54	61.5	29.5	24	16.2	16.7	-0.36	17.488	16.44843046	17.38860558
reference	M	5.3	5	28	125.6	17.74919875		2.5	5.5	4.5	8	10	3.5	4	6	10	16	6.5	8	15	61	56.2	69	35.9	27.4	19	19.3	1.68	11.668	20.89129011	18.6736826
reference	M	5.3	5	17.5	108.6	14.83810357		4	3	2	2.5	2	3	3.5	2.5	8.5	7.5	6	3	4	54.4	49.2	55.3	27.8	22.8	16.9	17.2	-0.33	19.65472	16.49553639	19.77358582
reference	M	5.3	5	23	115	17.39130435		4.5	3.5	3.5	4	2	3	5.5	3	10	11	9.5	8	11	60.5	60.5	64	30	23.5	18.8	19	1.47	13.27632	20.35086957	17.96646094
reference	M	5.3	5	19	113.2	14.82725468		3	4.5	2.5	2.5	5	2	3	3	7	14.5	5.5	2.5	12	59.3	48.1	57.5	32.5	25.2	16.4	16.9	-0.34	12.57772	16.47915457	16.00953939
reference	M	5.3	5	18.5	106.5	16.31069673		2	2	2	3.5	2.5	3	2.5	3.5	7.5	7.5	5.5	3	10.5	59.3	50	35.5	30	22.6	16.2	17.3	0.77	17.39572	18.71915206	18.86352902
reference	M	5.3	5	21	116.9	15.36704179		4	6	2.5	4	4	3	3	4	4	10	8.5	2.5	0	55	56.3	60	33.2	22.5	18.9	18.6	0.08	19.83112	17.2942331	18.74995192
reference	M	5.3	5	22	118.2	15.7466338		6	3.5	2.5	3	4	8	4	3.5	2.5	9	6	4.5	0	54.6	55.5	60.6	33	23	18	18	0.37	12.57772	17.86741704	16.56090076
reference	M	5.3	5	20	113.5	15.52523822		3	3	2	2	3	3	3	3	6	9	8	2	0	56.5	52.2	58.2	32.3	23.5	17.8	17.7	0.21	19.65472	17.53310971	19.05066228
reference	M	5.3	5	29	121.5	19.64470186		8	6.5	7	14	7.5	8	7.5	7	18	20	12	10	13	54.8	64.5	70.5	40.5	28	21	20.7	2.7	10.84848	23.75349981	22.66751465
reference	M	5.3	5	21	113.5	16.30150013		6.5	6	3.5	8	3	5	5	6	12	14	8	4	11	57.1	54	61.6	31.8	24	17.7	18	0.76	19.743	18.7052652	22.5824646
reference	M	5.3	5	16.8	112	13.39285714		2.5	5	1	2	5	2.5	4	1.5	5	10	6.5	4.5	3.5	54	49	56.3	29.1	21.4	15.7	16.3	-1.63	17.85552	14.31321428	17.08976327
reference	M	5.3	5	19	115.5	14.24261165		7	3	3	3	3	3.5	3.5	4	9	12	5.5	5	7	54	50	57.8	30	21.8	16	16.8	-0.84	17.85552	15.59634359	19.91351593
reference	M	5.3	5	20.5	114.8	15.55500249		8	6	5	8	4	5	5	5	14	15	10	5	10	54	55.5	62.2	34	23.1	17.2	17.2	0.23	14.06512	17.57805376	21.0464828
reference	M	5.3	5	21	111.6	16.86129418		6	3.5	4	10	6.5	3	3.5	5	10.5	12	6	3	11	59.3	57	50.7	33.4	24.8	18.3	18.2	1.13	12.57772	19.55055421	18.6736826
reference	M	5.3	5	18.9	114.4	14.44141523		4	5	4	5	4	4	6	5	8	12	8	9	10	52.2	50	56.2	25.8	20	14.6	16	-0.67	12.07392	15.896537	17.80395794
reference	M	5.3	5	15	106.8	13.15069646		4	3	2.5	2.5	2.5	2.5	2	3	8	8	5.5	3.5	6	51.3	48.9	51	25.7	20	14.8	16.2	-1.87	10.33108	13.94755165	15.62845922
reference	M	5.3	5	18.4	114.4	14.05936721		5.5	1.5	1.5	2.5	2.5	3.5	5.5	3.5	8.5	9.5	7	5.5	4	55.5	54	57.8	28.5	22.9	16.4	17.2	-1	14.45568	15.31964449	18.20648162
reference	M	5.3	5	19	116	14.12009512		4	2	2	3.5	4	4	5	3.5	12	15	6	4	10	57.3	53.5	58.2	28.5	21.6	16.3	16.5	-0.95	13.96708	15.41134363	19.48917565
reference	M	5.3	5	17	106.7	14.93207225		5.5	5	2.5	4	2.5	4	4.5	3	8	10.5	6	4	8	53	51	54.5	31	21	15.8	16.8	-0.26	15.22912	16.6374291	18.28551769
reference	M	5.3	5	20	112.4	15.83059992		5	4	2	3	2	5	2.5	4	10	8	4	3.5	9	53	52.3	58.1	30.6	23.1	17.5	18	0.43	15.22912	17.99420588	19.77358582
reference	M	5.3	5	20	110.7	16.32054863		6	6	3	10	5	5	5	6.5	12.5	13	7	10	12	56	54.7	61	32	23.2	17.5	17.7	0.77	14.84368	18.73402843	21.29950603
reference	M	5.3	5	22	119	15.53562602		6	5	3	7	2	5	5	6	14	11.5	5.5	5	7	58	56.2	59.5	32	24	18.6	18.8	0.21	16.558	17.54879529	22.1488612
reference	M	5.3	5	18.5	109.3	15.48572007		3	1.5	2	2.5	1.5	3	2.5	2.5	9	9	3	2.5	10.5	54.7	51.3	56.2	29.1	21.8	17	17.1	0.18	10.642	17.47343731	16.19594801
reference	M	5.3	5	23	120.2	15.91911429		7	3	3	5.5	6.5	6	4	4	10	15.5	8	10.5	13	55.4	55	62.8	31.8	24	17.1	17.9	0.49	15.22912	18.12786258	20.12065947
reference	M	5.3	5	18.5	114.4	14.13577681		6	3	3	3	2	3	2.5	3.5	8	8	5.5	5	8.5	56.5	50	56	29	21.7	16.5	17.7	-0.93	12.678	15.43502298	17.08976327
reference	M	5.3	5	21.5	116.4	15.86837661		2	2	3	5	3	2.5	8	3	9	12.5	4	2	11	56.8	54.2	59.6	31.3	22.7	17.4	17.8	0.46	14.84368	18.05124868	18.04695937
reference	M	5.3	5	18.3	106.2	16.22564823		7	5	3	5	3	5	6.5	5.5	10	12	7	7	10	57.5	52	57	31.3	22.3	16.8	16.6	0.71		18.59072883
recent	F	5.31	5	24.8	116.6	18.24124935	0.326612903	6	6	7	20	11	5	8	5	11	2	12	6	15	58	60.5	66.8	36	27.5	19.7	18.8	1.68	20.972	18.02728652	23.04612449
recent	M	5.32	5	22.4	119.2	15.76505563	0.1875	8	4	4	7	5	5	8	4	14	13	8	5	13	57	56	60.5	30.5	25	18.8	19	0.38	18.1204	17.881234	17.04650504
recent	F	5.34	5	16.1	107.7	13.88015991	0.136645963	4	1	1	3	1	2	4	2	6	8	3	2	6	50.9	49.9	53.5	28.7	21.4	14.6	15.1	-1		11.42104146
recent	F	5.34	5	22	116.2	16.29335142	0.222727273	5	2	3	10	3	5	7	5	12	15	9	8	12	57.8	56.5	63.9	34.5	24.5	20	18.1	0.65	20.4504	15.06496064	21.67626898
recent	M	5.34	5	21	119.1	14.80456911	0.114285714	6	1	2	3	2	2	6	4	7	7	5	1	6	59.7	52.3	60.7	32.4	23.8	19	18.8	-0.37	13.5832	16.41689936	12.27822264
recent	F	5.35	5	17.3	108.8	14.61464641	0.167630058	4	3	2	6	1	2	6	3	8	11	6	3	6	53	50.5	54.1	29.4	22.8	15.8	16.2	-0.44	16.7992	12.52311608	18.36842978
recent	M	5.35	5	21.3	111.5	17.1328601	0.234741784	8	6	3	7	5	4	6	6	11	17	7	6	10	59	58.2	62	34	23.8	18.6	18.4	1.3	17.6428	19.92561875	16.51583997
recent	M	5.37	5	16.2	105.2	14.6380604	0.148148148	4	3	2	4	2	3	6	3	7	7	3	3	6	54.5	52	52.5	29	21.2	16	16.5	-0.5	14.0608	16.1444712	13.12828151
recent	M	5.37	5	22.4	121.2	15.24904966	0.133928571	5	2	3	6	2	3	4	4	5	12	5	2	8	56	53.8	59.8	31.1	24.2	16	16.8	-0.01	10.9564	17.06706499	11.36725284
recent	M	5.37	5	18.9	112	15.06696429	0.201058201	3	4	2	5	2	2	4	3	7	12	4	4	8	55	55	58.8	29.8	22.5	16.5	16.6	-0.15	14.7772	16.79211608	13.92525571
recent	F	5.38	5	23.3	113	18.24731772	0.180257511	4	3	2	6	3	3	5	4	10	16	7	6	10	56.9	55.1	63	33.2	23.4	18.5	18.1	1.68	17.3208	17.98744976	19.47761573
reference	F	5.4	5	20	114	15.38935057		5	11	7	8	11	6	6	10	12	20	5	4	15	59	55	60	32.5	24.5	19.5	18.5	0.1	17.99327	13.65791936	27.55740631
reference	F	5.4	5	19	112.5	15.01234568		4.5	2	2.5	2.5	2.5	2.5	4	3.5	10	14	7.5	5	10	55	49.4	60.8	31.7	23.2	18.3	17.7	-0.16	19.61847	13.08864198	24.85251087
reference	F	5.4	5	21	106	18.68992524		4.5	2.5	3.5	4	3	3.5	4	3.5	8.5	11	10	5	10	59.5	48.2	56.3	30.6	22.1	15.6	16.1	1.88	25.64487	18.64178711	27.20122615
reference	F	5.4	5	21	116.4	15.4993446		6.5	1.5	1.5	2	2.5	5.5	2.5	2.5	5.5	10	4.5	5.5	9	53.1	53	60.6	33.2	24.5	17.5	17.7	0.17	11.38388	13.82401035	20.449634
reference	F	5.4	5	17.5	111	14.20339258		5	3.5	3.5	2.5	3	3	4.5	4.5	7	10	6	4	8	53.3	48	57	31.6	23.1	16.2	16.7	-0.74	20.00852	11.8671228	24.50525296
reference	F	5.4	5	18	112.5	14.22222222		6	4.5	4	6	5	4	9	4	9	18	8	9	14	53.8	50.6	58	31	22.4	15.9	16.3	-0.73	14.33648	11.89555555	23.04612449
reference	F	5.4	5	17	111.1	13.77275441		4	2.5	1	1.5	1	3	5	3	8.5	10	4	6	9.5	58	49.3	54.5	30.3	22.2	16.6	16.9	-1.08	15.452	11.21685916	22.64347723
reference	F	5.4	5	19.5	114.8	14.79622188		6	7	4	9	4.5	6	12	4	14	16	10	6	14	52	51.2	59	32.8	24.4	17.3	17.7	-0.3	17.57072	12.76229504	26.37466892
reference	F	5.4	5	17.5	110.9	14.22901891		2.5	4	1.5	4	2	3	2.5	2	6.5	9	4	4	4	58	51	57.5	30.5	23	17.2	17.5	-0.72	14.71248	11.90581855	21.14152966
reference	F	5.4	5	21	113	16.44608035		5	4.5	2.5	3	2.5	2.5	3	3	8	10	6	10	10	57	50	58.5	32.2	24.6	17	17	0.74	11.79108	15.25358133	20.75716442
reference	F	5.4	5	28.6	121.5	19.37374045		8	9	8	14	17	8	9.5	8	17	28	15	12	13	55	62	69.8	40.8	29	22	20	2.17	12.79088	19.67434808	27.27840365
reference	F	5.4	5	22	113.5	17.07776204		8	8	3.5	12	5	6	6	7	11	15	9	8	10	59.2	54	61.5	35	24.5	19.2	19	1.09	13.37828	16.20742068	25.03791896
reference	F	5.4	5	19.5	110.5	15.97018898		6.5	5.5	5.5	7.5	6	8	9	6	14	18	12	13	17	55.2	54.3	61	32	22.5	16.7	16.5	0.46	15.81552	14.53498536	26.80806774
reference	F	5.4	5	19.5	106.5	17.19235601		8	11.5	7.5	16.5	9.5	8	8	7	13	13	7	8	8.5	53.5	56	60.5	31.5	22.2	17.8	17.7	1.15	17.65575	16.38045758	27.35511061
reference	F	5.4	5	19.5	118.5	13.88666346		5	2	2	4.5	3	4	3	3	8	12.5	6	6	5.5	55	49.6	61.4	31.8	23.7	16.8	17.2	-0.99	13.37828	11.38886182	21.91542829
reference	F	5.4	5	18.3	108	15.68930041		5	8	4	4	4	8	8	6	12	18	18	12	14	55	53	56	29	20.5	16	16	0.29	13.37828	14.11084362	25.51926804
reference	F	5.4	5	21.5	115.6	16.08876809		7.5	4	3	4.5	3	6	7	3	11.5	21	10	6	12.5	55	53.5	62	33.6	24.8	18.1	18	0.53	15.26868	14.71403982	24.56911608
reference	F	5.4	5	29	124.8	18.61953485		14	15	17	20	16	26	17	17	21	30	28	18	20	52.2	63.3	72	37.5	24.8	20.4	19.2	1.85	15.26868	18.53549762	33.67149465
reference	F	5.4	5	18	114.3	13.77780533		3	3.5	2.5	4.5	3	2.5	3.5	3.5	8.5	10	5.5	4	7	56	50	57.5	29.5	23.2	16.4	17.1	-1.07	17.39988	11.22448605	23.47090788
reference	F	5.4	5	20.5	114.5	15.6366202		6	5	4	8	4	3	3	4	9	11.5	5	4	7	56	54.5	59.5	32	23.5	17.5	17.2	0.26	14.43087	14.0312965	22.79141874
reference	F	5.4	5	25	119.5	17.50669631		7	7	6	15	8	4	5	7	11	17	7	8	11	60.8	57	58	36.8	26.6	19	18.8	1.32	17.90928	16.85511143	25.92574389
reference	F	5.4	5	25	127	15.500031		5	6	4	5	4	9	8	6	13	18	15	6	15	55.9	51	64.5	34	25.5	18.5	18.3	0.17	16.17488	13.82504681	26.91411865
reference	F	5.4	5	24	121.3	16.31133998		6	5.5	4	8.5	6	6	5.5	5	13	13	8	4	11	61	59.3	64.4	35.5	24.5	19	19	0.66	16.17488	15.05012337	25.92574389
reference	F	5.4	5	20.5	115.5	15.36702835		4	4	3	8	5	3	3	5	10	12	5	7	11	55.5	50	59.5	33.6	23.5	17	17.3	0.08	17.05508	13.62421281	24.47319796
reference	F	5.4	5	16.5	108	14.14609053		6	5	3	8	3.5	4	5	5	11	13	8	6	10	51	46	55.7	31	22	15.8	15.8	-0.78	15.72503	11.7805967	24.56911608
reference	F	5.4	5	22.5	113.7	17.4045015		8	12	4	18	10	9	10	12	20	22.5	12	10	13.5	51	54	65.5	37	26.8	19.9	19.7	1.26	15.72503	16.70079727	29.84566471
reference	F	5.4	5	20	113.5	15.52523822		4	1.5	3	4.5	3.5	3	2	4	8	14	5	2	10	52.5	53.5	59.5	32.5	24	17	17.1	0.19	14.14692	13.86310971	22.30397168
reference	F	5.4	5	22.5	114.4	17.19216099		12	12	5	16	8	6	7	6.5	16	21	12	7	15	58	60.2	64.4	36.5	26.2	20	18.8	1.15	16.70612	16.38016309	27.30402462
reference	F	5.4	5	19.5	111.2	15.76975829		4	4.5	3	8	3	2	3	3.5	7	10	8	3	4	56.5	55.5	59.8	31.5	23.5	17	17	0.34	15.63428	14.23233502	22.03328521
reference	F	5.4	5	20	113.9	15.416385		6	3.5	3.5	5	7	15	6	5	13	15	6	5	12	55.5	52.7	60.9	31.4	24	18.2	17.8	0.12	18.57392	13.69874135	28.684522
reference	F	5.4	5	24	118.6	17.06246854		8.5	10	2	11.5	2.5	7	8.5	5.5	15.5	19.5	9.5	8	14	59.2	55.5	63.6	36.2	24.9	19.8	19.2	1.08	14.525	16.1843275	26.48443067
reference	F	5.4	5	18	109.5	15.01219741		4	2	2.5	3	1.5	2.5	4	3	9	12	7	5	9.5	52	48.8	57.3	31.2	22.6	16.6	16.4	-0.16		13.08841809
reference	F	5.4	5	18	108.5	15.29019516		8	4.5	2	8	3.5	3.5	3.5	4	10	15	10	8	9	52	50	47.9	32.6	24.2	17.2	17	0.03		13.50819469
reference	M	5.4	5	21.5	120.3	14.8561818		3	1.5	1	1	1	1	1.5	1.5	3.5	4	2.5	3.5	6	50.5	52.5	58.5	29.8	23.3	18.2	17.1	-0.32		16.45283452
reference	M	5.4	5	20.3	110.7	16.56535686		1.5	3.5	2	4.5	3	2.5	2	2	6.5	8	3	2	10.5	56	52.8	58	33.6	22.8	17	17	0.94		19.03368886
reference	M	5.4	5	14.4	97.9	15.024399		4	2	2	2.5	3.5	3	3	3	8	9.5	4	3.5	5.5	54.5	50.3	55.2	27	21.6	16.3	15.8	-0.19		16.70684249
reference	M	5.4	5	18.5	116.1	13.72483996		5	3	2	3.5	2.5	3	3.5	4	7.5	8	5	5	6	55	52	58.5	28.8	22.1	16	17.2	-1.31		14.74450834
reference	M	5.4	5	20.5	113.4	15.94144745		6	4	4	3	3	4	5	5	9	10	12	12	10	55	51	59.3	31	23	16.3	17.5	0.5		18.09158565
reference	M	5.4	5	15.5	105.6	13.89964991		6	4	2.5	5.5	3.5	3	4.5	3.5	8.5	7	6	3.5	6.5	51.8	52.6	55.2	28.6	21.6	16.2	15.9	-1.15		15.00847136
reference	M	5.4	5	22	114.3	16.83953985		5.5	3	4	7	4	4	5	4	13	14	8	5.5	11	55.5	57	61.5	34	25	18.5	19	1.11		19.44770517
reference	M	5.4	5	19	108	16.28943759		4	3	3	4	3	3	2	4	4	6	8	3	7	58.1	55	60.3	33.3	22.4	17.7	17.6	0.75		18.61705076
reference	F	5.4	5	20	116.6	14.71068496		5.5	4	2	5.5	1.5	3	3	4	9	10	4	3	5	58.2	53.3	60	26.4	22.9	17.5	17.9	-0.37		12.63313429
reference	F	5.4	5	21	118.5	14.95486834		8	3	4	5.5	3.5	4	4	4	8.5	12	7	5	5	56.1	55.4	63	32.9	25.4	18.1	18	-0.2		13.00185119
reference	F	5.4	5	20.5	114.7	15.58213725		6.5	4	2	3	2	2.5	3.5	3	8	12	6.5	5.5	9	54.5	51	59.5	33.3	23.8	18.2	17.6	0.22		13.94902725
reference	F	5.4	5	22	111.6	17.66421295		7	10	7	16	8	10	11	6	17	18	14	7	15	58	57.5	60.3	33.9	25.6	19	18.4	1.39		17.09296155
reference	F	5.4	5	17	110.5	13.92272885		7	3	3	3.5	2	3.5	4	5.5	7	6	6.5	9	6	55.1	49	56	26.9	21.2	16.3	16.4	-0.96		11.44332056
reference	F	5.4	5	18	109.3	15.0671871		5	3	2.5	6	3	5	6	3	11.5	12.5	8.5	10	12	59.5	50.9	57.2	31.2	22.5	17.1	16.5	-0.12		13.17145252
reference	F	5.4	5	15.5	105.3	13.97896301		5	4	3	5	3	4	5	6	8.5	10	5	5	8	53	49.8	55.2	27.5	20.5	15.7	15.4	-0.92		11.52823415
reference	F	5.4	5	20.5	116.8	15.02685776		6.5	8.5	4.5	12.5	5	5.5	5.5	5	10	13	8	5	10	57.5	53	62	32.5	23.5	17	17.6	-0.14		13.11055522
reference	F	5.4	5	21.5	110.9	17.48136608		4.5	3	3	4	4.5	2	3	3	9.5	11	7.5	8	11	51.8	57.5	63.5	35	25	17.7	17.5	1.3		16.81686278
reference	F	5.4	5	19.5	112.3	15.46233573		4.5	2.5	3	3.5	3	3	3.5	3.5	8.5	11.5	6	6.5	10	54	52	59.2	32.5	23	16	17	0.14		13.76812695
reference	M	5.4	5	17.5	107.5	15.14332071		4	2.5	1.5	2	1.5	3	5.5	2	10	11	5	8	12	56.3	52.7	54.9	29.8	22.5	17.9	17.6	-0.09	13.672	16.88641427	17.72194039
reference	F	5.4	5	19.5	108.1	16.68719048		4	1.5	2	1.5	1.5	1.5	1.5	3	8	9.5	3	6	6	86.1	53	61.8	32	24.2	17.5	17	0.88		15.61765762
reference	F	5.4	5	21.5	116.3	15.89567704		4	3.5	2	5	2	2	3	3	9.5	10	3	3	6	57.2	53	62.2	32.2	23.5	18	17.9	0.42		14.42247233
reference	M	5.4	5	19	112.5	15.01234568		2	3.5	3	3.5	5.5	4	3	3.5	7.5	15	5.5	2	14	56.2	52.2	58.5	32.3	22.9	16.7	17.3	-0.2	11.36188	16.68864198	16.65055516
reference	F	5.4	5	24	115.8	17.89757219		7	4	2.5	5	2.5	5	5	4	12	10.5	7.5	4	6	60.5	56.2	65	38.2	27.2	19.5	19.5	1.51		17.44533401
reference	M	5.4	5	18	108	15.43209877		3	2.5	2	3	1.5	2.5	4	2.5	7	9.5	6.5	6	11	53.8	51.3	58.6	31.6	24	16.8	17	0.13	16.83868	17.32246914	17.88546261
reference	M	5.4	5	15	105.7	13.42583435		6.5	5	3	5	3	5	5	3	8	13	5.5	7	9	54.4	51.5	54.9	24.8	22.1	16.7	16.7	-1.59	19.65472	14.29300987	20.39187747
reference	M	5.4	5	18.5	110.4	15.1786652		5.5	5.5	2.5	7	4	3.5	4	4.5	11.5	13	8	7.5	8	54.6	52.5	57	30.8	23.5	17	17.5	-0.06	17.488	16.93978445	20.7885222
reference	M	5.4	5	21	112	16.74107143		6.5	2.5	3	4.5	2.5	3.5	3.5	5	10	10	5	9	12	56.5	57	59.5	32	23	18.2	18	1.05	15.03672	19.29901786	19.56085751
reference	M	5.4	5	17.7	112.8	13.91089482		3.5	2	3.5	5	4.5	4.5	7	7.5	4	6.5	3	13.5	6.5	57	49.3	59.2	30.6	23.3	17.2	17.2	-1.14	10.84848	15.02545118	16.87201678
reference	M	5.4	5	18.1	111.6	14.53282974		3	4	3	4	3	5	4	3	4	10	10	8	10	57	48	59	29.5	22	15	16	-0.59	13.27632	15.96457291	16.14959705
reference	M	5.4	5	22	119.9	15.3032726		5	3	3	4	3	4	3	3.5	7	8	4	4	7	58	54	59.6	34	23.8	17	17.5	0.03	11.668	17.12794163	16.56090076
reference	M	5.4	5	18.9	111.6	15.17516476		5	3	3	4	4	8	5	4	8	14	12	12	12	54	50	55.5	28.3	21	15.6	16.2	-0.06	17.85552	16.93449879	20.91813203
reference	M	5.4	5	25.5	115.9	18.98336982		8	8.5	6	15	8	8	9	12	16	26	10	8	15	52	63	65	36.2	26	20.5	19.6	2.35	15.80248	22.68488843	24.75610685
reference	M	5.4	5	17.5	115.2	13.18660783		5	3	3	5	3	3	3	4	7	11.5	3	2.5	5	54.9	48	54	29.5	21.1	14.3	16.1	-1.83	18.67308	13.93177782	19.3809137
reference	M	5.4	5	14	98.2	14.5179421		3.5	2	2	2	1.5	3	3	2.5	7.5	8.5	5.5	7	7.5	50	47.7	51.5	28	20.5	15.5	15.4	-0.6	11.25952	15.94209257	15.77268474
reference	M	5.4	5	19.5	114.5	14.87385824		6	2.5	3.5	5	3.5	5	5	3.5	8	11	5	7.5	9.5	57	54.5	57	29.5	21.7	16.5	17	-0.31	16.93192	16.47952594	19.52506549
reference	M	5.4	5	19	110	15.70247934		6	3	2.5	4	2	2.5	3	3.5	7.5	6.5	3.5	3	7	56.5	51	57	30.2	23.8	16.2	17	0.33	17.58012	17.7307438	18.78792055
reference	M	5.4	5	22.6	120.6	15.53866928		3	2	2	3.5	4	3	2.5	3	7	9	4.5	3	12	58.7	55.2	60.8	31.3	23.5	17.7	19	0.21	11.36188	17.48339061	15.82040423
reference	M	5.4	5	19.8	111.6	15.89779165		5	3	3	3	3	5	5	5	8	8	8	11	10	55.9	53	58	31	23	16.6	17	0.47	13.07752	18.02566539	18.59696606
reference	M	5.4	5	18.5	109.9	15.3170928		6.5	6	3	7	4	3	4.5	5.5	11	13.5	7	5	11	54	51.5	58.5	30.7	22.7	16.8	17	0.04	17.85552	17.14881013	20.95033678
reference	M	5.4	5	17.5	109.5	14.59519193		5.5	3.5	2.5	5	2.5	3.5	2.5	5	7	7	5	3.5	7.5	55.5	52.5	55	27	22	15.7	16.3	-0.53	13.47448	16.05873981	17.80395794
recent	F	5.41	5	20.7	115.7	15.46335148	0.188405797	10	7	3	10	5	7	7	5	9	14	6	3	9	56	54.7	59	32	24	16.8	16.8	0.14	16.7992	13.76266073	20.58238132
recent	F	5.42	5	21.4	116.5	15.76746671	0.219626168	7	5	3	10	5	7	9	7	13	22	12	10	15	55.8	57.7	61.3	34.2	24.6	19.2	18	0.34	26.7096	14.21487473	24.27911199
recent	M	5.42	5	22.4	120	15.55555556	0.160714286	4	5	4	6	5	3	7	4	6	7	6	7	7	54.9	53.9	60.7	31.9	24.3	17	18.2	0.23	16.6876	17.4948889	14.88210095
recent	M	5.44	5	18	111.5	14.47847333	0.194444444	4	5	3	7	3	3	4	3	8	10	4	3	7	53.7	52.7	56.8	28.7	21.5	15.8	15.2	-0.63	14.2996	15.85449473	13.70256952
recent	M	5.44	5	15.8	101.4	15.36671996	0.221518987	4	3	1	4	1	2	5	2	7	8	5	4	5	52.1	53.2	52.4	26.5	21	15.5	15.3	0.08	13.1056	17.19574714	11.23160363
recent	F	5.45	5	20.5	115.5	15.36702835	0.151219512	5	4	3	4	9	4	5	4	7	11	5	2	9	56.8	52.5	59.3	32.9	23.8	17.2	16.8	0.08	13.9304	13.58921281	17.82860245
recent	M	5.45	5	17.5	108	15.00342936	0.148571429	2	6	2	5	3	4	6	4	6	8	3	6	2	51	48.5	55	27.5	21	16.4	16.7	-0.21	12.8668	16.64017833	13.47594043
recent	F	5.47	5	20.3	116.4	14.98269978		3	3	2	11	5	5	7	4	10	14	5	30	10	56.4	58.5	59	31.3	22.4	17.2	17	-0.18		12.99487667
recent	F	5.47	5	20.4	115.4	15.31858144	0.171568627	7	4	5	9	4	5	8	3	12	14	7	3	8	55.7	54	58.6	29	22.2	16.5	16.6	0.05	20.7112	13.50205797	21.59550311
recent	M	5.49	5	19.3	113.6	14.95548998	0.170984456	3	3	2	6	2	3	4	2	3	4	4	1	5	56.2	54.5	59	30.5	23	17.7	17.4	-0.24	13.822	16.53978987	12.95083724
recent	M	5.49	5	25.4	122.1	17.03736347	0.224409449	3	4	3	12	4	7	6	4	15	19	7	6	14	57.2	60	67.5	35.9	25.7	18.6	18.1	1.23	24.6874	19.68341884	19.66765213
recent	F	5.5	5	22.3	111.9	17.80921144	0.278026906	9	8	7	25	10	7	7	7	18	25	10	4	8	59.3	59.5	64.5	35.2	25.3	19.2	19.1	1.45	32.708	17.24190927	26.1522183
reference	F	5.5	5	24	117.8	17.29500376		5	9	8.5	15	18	7.5	8	7.5	13	25	7.5	7.5	16	60.5	58.6	66	37	25.3	20.8	19.8	1.2	23.02832	16.46545568	29.06866564
reference	F	5.5	5	19.5	117.2	14.19643793		5.5	3	3	4	3	3	3	4	2	10	6	7	9	60.4	52.6	62	30.8	23.3	17.2	17.7	-0.74	16.88112	11.78662127	21.09941342
reference	F	5.5	5	17.5	110.5	14.33222088		4.5	1	1	2	1	2	3	2	6.5	6	4	5	7.5	56	49.8	53	31	23	17	16.4	-0.64	14.89892	11.99165353	20.88663186
reference	F	5.5	5	22.5	106.8	19.72604469		10	9	5	14	9	7	5	9	16	19	15	12	14	59.5	64.5	67	34.5	25.5	18.8	18.2	2.3	13.76468	20.13632748	27.32959354
reference	M	5.5	5	23.5	116	17.46432818		3	1.5	2	4.5	2.5	3	5	3.5	10	9	5	9	12.5	50	58	61.5	34.8	26	19.5	20.1	1.49		20.32113555
reference	F	5.5	5	18	108.5	15.29019516		4	2	3	3	3	3	4	4	8	12	4.5	4	6	54.6	52.3	56.8	29.5	21.3	16.1	16.7	0.03	12.19412	13.43819469	21.51420235
reference	F	5.5	5	18.5	112	14.74808673		7	4	3	5	2.5	5	4	4	9	11	5.5	2.5	5	58	52.5	57.5	30.9	22.2	17.2	17.8	-0.34	14.71248	12.61961096	23.54030831
reference	F	5.5	5	22.5	112.4	17.80942491		4	4	3	2	2.5	5	4	3.5	9	13	10	10	10	52	45	55	27	21.2	15	16	1.45	12.88943	17.24223161	22.68062928
reference	F	5.5	5	19.8	114.5	15.10268683		4	4	4	4	4	9	7	4	9	18	9	12	14	55	48	60	31	24	16	16.5	-0.1	14.24183	13.15505711	24.56911608
reference	F	5.5	5	20	118.2	14.31512164		4.5	5	3	6.5	4	5	5	4	11	11	5	4.5	6	56	50.6	60.6	32.7	23.8	17	17.5	-0.65	15.26868	11.96583368	24.40883889
reference	F	5.5	5	25	117.7	18.04625472		7	10.5	8	18	10.5	7	7.5	13	14	20	9.5	8.5	12	65	62.6	69.7	35.8	24	20	19.3	1.57	20.00852	17.59984463	29.48466454
reference	F	5.5	5	16	110.5	13.1037448		2	3	3	2	2	2	3	2	12	10	7	10	9	51.2	48	54.5	29	22	16.5	16	-1.65	18.24368	10.13665465	24.34414476
reference	F	5.5	5	21	118.6	14.92965997		5	2	3	6	5	3	2.5	4	6	11	5	2	8	51.2	54.8	60	31.6	23.6	16.5	17.1	-0.21	13.18352	12.89378655	21.09941342
reference	F	5.5	5	22	108.7	18.61931043		10	6	5	10	7.5	6	10	7.5	12.5	21	15.5	14	18	51.2	56.3	66.3	36	26	19.5	19	1.83	13.76468	18.46515875	25.75315612
reference	F	5.5	5	14.5	98.5	14.94498699		3.5	2	2	2	1.5	2.5	2.5	2	6.5	7	4.5	4.5	8	82.1	48.5	53	26.5	21	15	15	-0.21	13.08575	12.91693035	20.22513094
reference	F	5.5	5	20	114.9	15.14920834		6	1.5	2	2	2	3.5	3	3	9	10	5	8	10	82.1	50	58.8	33	23	17.2	17	-0.06	15.452	13.22530459	22.97388595
reference	F	5.5	5	20.8	116.6	15.29911236		4	3	3	3	3	6	5	4	8	20	10	10	10	55	52	65	33	24	17	17	0.04	12.79088	13.45165966	22.8281286
reference	F	5.5	5	22.5	118.2	16.10451184		9	8.5	5.5	8.5	5	5	4.5	8.5	15	13.5	6.5	4	11	59.2	59	66.7	33.5	24.8	18.5	19	0.53	18.9	14.66781288	27.95250743
reference	F	5.5	5	20.5	116.5	15.10434895		10	9	3	12	4	5	5	5	11	17	5	5	8.5	55	52.5	60.5	33	22.9	17.5	17.5	-0.1	12.98772	13.15756691	23.948738
reference	F	5.5	5	16.5	110.4	13.53772842		5	5.5	2	5.5	2	3	3	3.5	12	14	7	4	8.5	51.5	48.5	57	29.5	21.7	16	16	-1.27	14.14692	10.79196991	23.57486316
reference	F	5.5	5	17.5	112	13.95089286		6.5	4	2.5	4	2	5	4	4.5	10	12.5	7	3	6.5	51.5	46.5	57.5	31	23	17	17.1	-0.94	14.14692	11.41584822	23.84788554
reference	F	5.5	5	17.5	110.2	14.41036097		4	6	3	7.5	4	5	3	5	10	18	10	5.5	10.5	58.8	50	56	30.2	22.5	16.3	16.8	-0.58	19.06148	12.10964506	25.75315612
reference	F	5.5	5	17.5	111.2	14.15234719		3	2.5	2	3	2	4	3	4	10	6.5	5.5	3	7	54.5	50	57	31	21.6	17.2	17.2	-0.78	15.81552	11.72004426	23.948738
reference	F	5.5	5	17.9	112	14.26977041		4	1.5	2.5	6	5.5	5	4.5	3.5	9.5	15.5	10.5	9	7.5	54.5	52.8	60.5	31.2	23.3	17	17.4	-0.69	14.71248	11.89735332	23.54030831
reference	F	5.5	5	22	118.7	15.61425411		6	4	3	5	5	4	3	4.5	10	17	6	1.5	11.5	54	53.2	60.3	33	24.4	17	17.7	0.23	14.89892	13.92752371	23.78019186
reference	F	5.5	5	20	102.2	19.14821098		5	5	3.5	8	3	2.5	3	6	8	12	8.5	5	8	56.6	53.8	47.9	32.4	24.8	16.8	17.1	2.06		19.26379858
reference	F	5.5	5	22	118.4	15.69348064		3	1.5	2	4	1.5	2.5	2.5	2.5	7	9.5	3.5	3.5	5.5	52	56.7	63	34	23.4	18.1	18.2	0.29		14.04715577
reference	M	5.5	5	15.2	106.5	13.4012211		4	1	2	3.5	3	3.5	3	2	5	9.5	8.5	6	6.5	53	51.2	55.2	28.4	20.9	15.8	15.3	-1.62		14.18584386
reference	M	5.5	5	23.3	118.7	16.53691458		5	2	3	5	4	4.5	6	1.5	9	17	13.5	5	10	59.3	59.2	65.4	36.4	27.5	19.3	19.1	0.91		18.92074102
reference	M	5.5	5	19.2	110	15.8677686		4	1.5	2	4.5	4.5	3	5.5	3	7.5	13	7	6	5	57.8	54.3	59.6	31.3	24.6	17.3	17.2	0.45		17.91033059
reference	M	5.5	5	25.5	117.7	18.40717981		4.5	2.5	3	5.5	5	6.5	1.5	5.5	12	19.5	10	3	15	55	60.5	64.9	36.3	27	19.6	19.3	2.03		21.74484151
reference	M	5.5	5	16.8	109	14.14022389		5	3	3	3	3	5	5	4	7	14	8	12	14	51.2	50	55	26	21.5	15	16	-0.93		15.30173807
reference	M	5.5	5	19	115.8	14.16891132		5	2	3.5	5	2	5	5.5	4	9	9	5	5	9	52	51	57	31	22	16.5	17.2	-0.9		15.34505609
reference	M	5.5	5	20	114	15.38935057		10	8.5	4	12	3.5	6	7	4	13	14	9	7	13	59	53	61	34	23.8	18.2	18	0.1		17.18791936
reference	M	5.5	5	19	107.8	16.34993684		4	3	2	4	4	3	2	5	5	6	8	3	8	58	55	60.5	33.3	22.5	17.7	17.7	0.78		18.63840463
reference	F	5.5	5	21	111.6	16.86129418		8	6	3.5	6	10	7	8	5.5	15	24.5	9	5	11.5	54.6	51.9	62.2	33.5	24.6	18.4	17.5	0.97		15.81055421
reference	F	5.5	5	24	119	16.94795565		7.5	7	3	4	3	4	6	4	8	12	6	5	10	56	56	62.7	35.7	25.6	19.2	19.2	1.01		15.94141303
reference	F	5.5	5	21	112.8	16.50445149		8.5	7	5	11	5	5	5	7	18	20.5	11.5	7	12.5	57	57	62.5	36	27	18.5	18.4	0.77		15.27172175
reference	F	5.5	5	20.6	120.7	14.14010649		3	1	3	2.5	3.5	3.5	3.5	3.5	10	14.5	13	5	10.5	51.7	51.6	60.3	31.4	24.7	17.2	18	-0.79		11.7015608
reference	F	5.5	5	20.4	111.6	16.37954291		7	6	2	4	3	6	9	4	11	13	8	13	12	51.7	52	60	31	22	16.5	17	0.7		15.08310979
reference	F	5.5	5	17.6	110.6	14.38806575		4	4	2	6	4	4	4	4.5	9	11.5	6.5	2	10	56.3	48	55	29	22.8	16.2	16.5	-0.6		12.07597928
reference	F	5.5	5	20.8	115	15.72778828		4.5	3	3.5	4	5	4.5	4	4.5	9	13	5	5	8	56.3	51.8	61	32.1	23.2	17.2	17.7	0.31		14.0989603
reference	F	5.5	5	24.5	118.8	17.35933975		10.5	12	7.5	16	9	7.5	8.5	11	20	24	13.5	5	15	64	59	66.2	36	26	20	20	1.23		16.56260302
reference	F	5.5	5	21	123.1	13.85808398		5	3	3	5	3	3.5	5	4	10	10	4	3.5	8	82.1	50.1	60.5	32.5	23	17.2	17.7	-1.01		11.27570681
reference	F	5.5	5	18.6	114.7	14.13793916		2	2.5	3	3.5	3.5	4	4.5	4.5	8.5	12.5	11	7	8	54	53.4	58.6	31.2	23.7	16.8	18	-0.79		11.69828813
reference	F	5.5	5	15.9	105	14.42176871		4	2	3	3	4	2	3	5	6	12	4	2	7	53.3	50	54	28.3	21	16.5	15.7	-0.58		12.12687075
reference	F	5.5	5	18	108.7	15.23398126		6	7.5	5	6.5	7	5	4	7	10.5	12.5	4	2	10	53.5	52.4	57.9	29.2	21.4	18.2	17.4	-0.01		13.3533117
reference	F	5.5	5	17	108.3	14.49412519		3.5	1.5	2	4	2	3	3	4.5	7.5	9	5	5	9	51.8	53	58.5	30.2	21.1	16	16.1	-0.53		12.23612904
reference	M	5.5	5	18	106	16.01993592		5.5	4	1.5	2	2	2	2.5	4.5	7	8	5	3.5	5	57	52.6	56.6	32.3	23	17.3	17.2	0.56	14.84368	18.14010324	17.68073719
reference	F	5.5	5	18	114.2	13.80194515		4	3	1.5	1.5	1.5	3.5	3	2	7	8	4	2.5	5	52.2	49.3	56	29.8	22.8	16	16.7	-1.06		11.19093718
reference	M	5.5	5	25.5	120.5	17.5616811		6	10	8	11	13	9	9	11	17	24	8	8	21	62.5	62.5	68	37	25.5	21.5	20.5	1.55	19.3	20.46813846	25.8691259
reference	M	5.5	5	22	115.8	16.40610784		3	2.5	3	3	3	2.5	3.5	3	8.5	7.5	5.5	4	9.5	60.7	57.1	62	33.6	24	20	19	0.82	14.26072	18.72322284	17.59793773
reference	M	5.5	5	17.5	107.3	15.19982559		2.5	5	3	4.5	4	5	4.5	5	10.5	13.5	5	3	13.5	59	50.4	58	30	22.1	16.2	17.8	-0.05	10.43488	16.90173664	18.55843839
reference	M	5.5	5	22.5	119	15.88870842		3	4	2.5	3	6	4	5	3.5	7.5	12	5	3.5	10	62.8	55.7	62	34.8	23.8	18.7	19	0.46	12.47728	17.94194971	17.13287796
reference	M	5.5	5	19	112	15.14668367		3.5	1.5	1.5	1.5	1.5	1.5	1.5	2	3	5	1.5	2	6	58	53.5	59.5	31.5	22	18	17.5	-0.09	9.80968	16.82149234	11.43453654
reference	M	5.5	5	19.4	109.4	16.20940547		5	4	2.5	6	6	4	4	6	7	9	7.5	4	0	54	55	59.7	33.2	22.8	18.4	17.6	0.69	11.87128	18.42620226	17.72194039
reference	M	5.5	5	20.5	112.4	16.22636491		5	3	1.5	4.5	1.5	4.5	6.5	3	12.5	13.5	5	7	9.5	57.5	56.3	57.5	31.6	22.5	19	18.8	0.7	13.27632	18.45181101	19.41710031
reference	M	5.5	5	20	111.7	16.02963559		2	2	2.5	3	3.5	1.5	3	4	5	7.5	3.5	2.5	8	57	56.5	57.7	30.3	23	16.2	17	0.56	15.99232	18.15474974	16.91585916
reference	M	5.5	5	21	116.8	15.39336649		4	2.5	2	3.5	3	3	1.5	2.5	5	8	4.5	3.5	8	57.5	52.6	57.5	29.8	23.3	17	17.6	0.1	12.77812	17.1939834	15.2855295
reference	M	5.5	5	24.5	129.9	14.51937032		8	3	4.5	3.5	3	5	6	4	11.5	15	7	8.5	14	55	58	63	32	23.2	18.5	19.2	-0.6	19.83112	15.87424918	21.88174044
reference	M	5.5	5	19	111	15.42082623		4	1.5	2	2	1.5	2	2	2.5	6.5	7	4.5	6.4	7.5	53	54	57	31	22	16.5	17.5	0.12	11.36188	17.23544761	14.93322623
reference	M	5.5	5	22.5	118	16.15914967		5	5	2.5	4	3	6	7	4	14	10	8	9	10	56.5	53	60.7	32	25	20	19	0.65	23.38768	18.350316	24.01056194
reference	M	5.5	5	27	125	17.28		8	4	4.5	10	6	5	6.5	7	10.5	16	7.5	8	13	61.6	60	65.5	34.5	24.8	18.8	19.8	1.38	18.22048	20.0428	21.94156686
reference	M	5.5	5	23.5	116.1	17.43425616		5.5	6	2.5	8	7	8.5	4.5	4	13.5	20	8	4	14	59	55.6	64	32.5	25	19.5	18.5	1.47	14.163	20.2757268	21.57849239
reference	M	5.5	5	17	107.3	14.76554486		5	6	3	8	5	3	6	5	7	10	8	10	8	55	50.7	56	29	21	16.5	18	-0.39	16.37008	16.24597274	18.82577936
reference	M	5.5	5	22	117.7	15.88070415		3	1.5	2.5	4	2.5	3	2	3	6.5	12.5	5	3.5	9	57	52.2	59.5	31.4	23.2	18.1	17.8	0.46	13.27632	17.92986327	16.47062196
reference	M	5.5	5	17.5	106	15.5749377		7	7	4	7	4	4	4	6	13.5	12.5	8	6	11.5	55.2	53	59	31.7	23	16.6	16.8	0.23	20.00688	17.46815593	22.80806851
reference	M	5.5	5	18	113.5	13.97271439		5.5	3.5	2.5	6.5	3.5	4	6	4	8	10	5.5	6	8	52	50	55	29	22	15.8	16.5	-1.08	16.74528	15.04879873	19.27175125
reference	M	5.5	5	20	111.1	16.20324049		5	2	2	3	5	6	3	4	9	10.5	5	2	10	54.9	54	57.2	31	23.6	17.2	18.2	0.68	15.89748	18.41689314	20.01749524
reference	M	5.5	5	18	114.1	13.82614847		5	5	4	3.5	5	4.5	2	4	9	12	5	3	9	54	53	58.3	31	22	16.8	17.5	-1.21	16.558	14.82748419	19.73836937
reference	M	5.5	5	22.4	118.5	15.95185957		2.5	2	1.5	3	1.5	2.5	3.5	2.5	6.5	8	5	3	5.5	56	54.2	61.8	32.8	23	17.5	18.1	0.51	16.93192	18.03730795	17.72194039
recent	F	5.51	5	18.5	109.5	15.42920289	0.156756757	7	4	4	12	5	4	7	5	10	15	5	3	10	52.5	52	56.2	29.1	23.7	16	15.7	0.12	19.1464	13.64109636	20.13416056
recent	F	5.52	5	18.5	117.2	13.46841547	0.07027027	4	5	2	6	5	2	5	3	5	11	7	3	5	54	53.2	58.2	30.5	23	16	17	-1.33	14.1912	10.67330736	17.2635084
recent	M	5.52	5	21.4	119.5	14.98573204	0.172897196	9	5	4	10	5	6	7	4	14	20	7	3	11	55.7	53.4	59.1	31.1	23.3	18.4	17.3	-0.22	19.5532	16.56445538	17.72194039
recent	M	5.52	5	21.4	117.7	15.44759404	0.196261682	5	2	2	8	3	5	7	3	10	12	5	5	10	56.2	54.7	60	30.2	24.5	18	19	0.14	14.8966	17.261867	14.62338132
recent	F	5.54	5	19.3	111.3	15.57998303	0.21761658	5	3	3	9	3	3	6	5	12	12	7	4	8	55	56.7	59.7	30.8	23.3	17.2	16.9	0.21	19.668	13.84777438	20.22513094
recent	F	5.56	5	22.1	114.2	16.94572155	0.244343891	6	2	2	3	6	5	4	4	9	12	4	5	8	55.5	56	63	35	25.5	19.8	17	1.01	15.756	15.89603954	20.4050624
recent	F	5.56	5	22.5	117.2	16.38050531	0.191111111	8	4	4	9	4	4	9	5	12	18	10	7	12	56.7	58	64	34	25.3	19.8	19.3	0.69	21.4936	15.04256302	21.51420235
recent	F	5.56	5	18.9	111	15.33966399	0.195767196	6	5	4	6	5	5	5	5	7	14	7	7	9	56	53	57	31	22	16	16	0.06		13.47089262
recent	M	5.56	5	21.7	114.3	16.60990976	0.179723502	6	7	4	11	3	5	6	5	12	12	6	4	8	58.1	57.6	60.3	30.2	24.2	18	18.4	0.95	20.7472	18.98896374	17.21868058
recent	M	5.56	5	21	117.2	15.28847162	0.138095238	4	3	2	4	1	3	6	3	9	14	5	3	8	58	59.3	60.5	32.5	24.3	18	18	0.02	15.2548	16.99359215	13.58975679
recent	F	5.57	5	16.8	110.4	13.78386894	0.160714286	3	2	2	5	2	2	5	3	6	10	4	2	5	53.1	51.7	55	28.5	21.5	16.2	16.3	-1.07	15.2344	11.1146421	17.71768143
recent	F	5.58	5	24	113.6	18.5975005	0.329166667	12	13	9	22	18	11	15	14	18	30	11	14	18	52.8	67.3	67.1	36	26	21	19.7	1.81	32.4472	18.37622576	28.31200504
recent	M	5.58	5	22	122.5	14.6605581	0.118181818	5	6	2	4	7	4	5	4	6	10	6	2	5	56.5	54	57	29.5	22.8	17	17.5	-0.48	14.1802	16.03144273	14.08976645
recent	M	5.58	5	21.5	112.6	16.95749427	0.265116279	5	4	4	10	3	4	6	6	10	14	6	3	5	56	57.6	59	31.4	22.4	17.8	17.2	1.17	17.1652	19.49981635	14.77923684
recent	F	5.59	5	19.7	115.6	14.74180146	0.147208122	6	3	3	4	3	3	6	4	7	12	5	3	7	52.5	55	59	28.8	23	15.5	15.7	-0.35	15.2344	12.5471202	18.68113205
recent	M	5.59	5	17.1	115	12.93005671	0.093567251	3	2	2	3	1	2	5	2	5	7	4			54.4	54.2	54.1	25.6	21.5	14.8	15.4	-2.1	9.7624	13.41138563	9.321157903
recent	M	5.59	5	18.3	111.3	14.77273002	0.158469945	3	5	3	6	5	4	5	4	9	10	5	2	3	54	51	55.8	24.9	21	16.1	15.9	-0.39	16.4488	16.19382233	15.62845922
recent	M	5.59	5	19.6	116.4	14.46605496	0.096938776	3	2	2	3	2	2	4	3	6	9	5	3	6	53.2	52.3	58.6	30.8	23	16	16.4	-0.64	10.7176	15.73074299	11.36725284
recent	F	5.6	5	18	110.1	14.84902256	0.211111111	7	6	4	10	6	8	6	4	11	18	11	5	9	53	52	56.7	29.4	22.7	16.5	16.1	-0.27	19.1464	12.70202407	21.99412494
recent	M	5.6	5	18.8	115.7	14.04401004	0.170212766	3	1	2	2	1	3	6	2	6	15	4	2	7	53.2	50.5	57.8	30.5	23.8	15.4	16.3	-1.02	10.9564	15.08645516	11.09448523
reference	F	5.6	5	23.5	118.3	16.79184331		9	7	5	9	5	4	5	7	11	13	11	8	12	62	53	62.5	34	25.4	19.6	18.5	0.92	22.21232	15.6356834	27.43135289
reference	F	5.6	5	20.5	111.3	16.54868664		5	3	2	3	2.5	4	4.5	3.5	9.5	9	7	5.5	6	58.5	50	58.6	33.3	25	19.1	19.2	0.79	12.39408	15.26851683	22.30397168
reference	F	5.6	5	28	116.5	20.63033027		5	20.5	17	26	24	7	8	23	16	27	15	15	18	54	71	72.3	37.3	27.9	21.2	18.9	2.62	15.452	21.43179871	30.83234474
reference	F	5.6	5	29	121	19.80739021		9	18	11	21	17.5	8.5	9	12	11	20	16	5	0	53	68.3	73.2	39	28	21.9	18.5	2.31	17.90928	20.18915922	28.28835426
reference	F	5.6	5	20.5	115.2	15.44716917		7	4	3	8	3	3	3.5	6.5	10	16	9	8	8	56.8	55.1	65.3	29.9	25.8	18.1	18.2	0.13	17.228	13.60522545	25.00720862
reference	M	5.6	5	19.5	107	17.0320552		4.5	2	1.5	2	1	1.5	2	2	7	10.5	6	3	10.5	66.2	53.8	59	31.7	24.8	17.4	18.2	1.22		19.59840335
reference	M	5.6	5	20	116.5	14.73595019		6.5	2	2	3.5	2	6.5	3	6.5	3	3	5	3	4.5	64	55.4	61.1	29.9	24.3	17.4	17.8	-0.42		16.13128479
reference	M	5.6	5	16	109.5	13.34417548		5	3	1.5	2	1	3	4	2	7	9	3	4	8	51.5	47.2	53	28.5	21.5	15.3	16.1	-1.68		14.02970497
reference	F	5.6	5	20	120.9	13.68287609		4.5	2.5	2	3	1.5	2	1.5	3	7	9.5	3	3.5	7.5	55.5	51	59.8	30	22.5	16.8	17.2	-1.15	9.71348	10.9411429	19.18502172
reference	F	5.6	5	19.4	109.9	16.06224867		7	5	5	6	4	8	8	7	12	20	13	12	18	52	49	61	29.4	22.8	17	16	0.51	14.89892	14.53399549	26.26393739
reference	F	5.6	5	18	117	13.14924392		5	5	3.5	5.5	3.5	3.5	3.5	5	10	11.5	7	5	10	54.8	49	55.5	31	23	16.5	17	-1.6	13.95632	10.13535832	23.47090788
reference	F	5.6	5	21	115.6	15.7146107		5	2.5	3	4	4	3.5	3	4.5	9	14	6	5	6	53.5	51.4	61.8	33	24.1	17	17	0.29	14.33648	14.00906216	23.08208596
reference	F	5.6	5	17.6	108.3	15.00568255		4	5	5	5	5	6	7	4	11	13	15	4	11	51	48	57.2	30	22	16	17	-0.16	19.38132	12.93858065	26.1522183
reference	F	5.6	5	31.5	122.6	20.95702413		10	8	22	35	20	15	15	14	18	38	27	20	24	51	69	75.5	37	27	22	20	2.73	19.38132	21.92510644	31.73019352
reference	F	5.6	5	19.3	114.9	14.61898605		6	9	4	9	4	7	7	5	10	20	14	12	10	59.5	52	58.2	30	23	16.2	16.4	-0.43	14.05175	12.35466894	24.56911608
reference	F	5.6	5	23	117.7	16.60255434		9.5	7	7	8.5	4	5	5	5.5	11	16	9	7.5	12	51.4	60.6	64.9	32.3	25	19.1	19	0.82	15.72503	15.34985705	25.03791896
reference	F	5.6	5	18.7	112	14.90752551		7	6	4	5	4	10	9	6	12	18	15	12	14	52.3	46.5	58	30	21.2	16.5	17	-0.23	13.572	12.79036352	26.1522183
reference	F	5.6	5	26.8	123	17.71432348		7	7	5	10	9	4	4	7	14	15	8	9	12	60.9	60.6	70.1	33.2	27.9	19	19.1	1.39		17.02862845
reference	F	5.6	5	18.5	114.4	14.13577681		6.5	2	2	3	2.5	1.5	3	2.5	9	13.5	6	5	9.5	54.2	49.5	55.5	30.9	24	17.4	18	-0.79		11.62502298
reference	F	5.6	5	27	118.7	19.16294823		9	8	7	11	6	7	5	6	10	15	9	8	10	59.5	59.5	65.1	31.2	26	18.8	19	2.05		19.21605183
reference	M	5.6	5	28	120.5	19.28341454		8.5	3.5	3	7.5	6.5	7.5	7	6.5	14	15	9	13	19	63.2	62	71	38.1	29	20.4	20.5	2.47		22.99795596
reference	M	5.6	5	20	112	15.94387755		2	4	3	3	2	2	3	3	12	8	6	12	14	54.6	49.6	56.9	31.5	24	18	18	0.49		17.9552551
reference	F	5.6	5	33.4	125.7	21.13858494		8	20	20	25	30	19	18	28	22	34	35	22	27	69.5	71	75	38	28	21	19	2.79		22.19926326
reference	F	5.6	5	24.5	120.8	16.78928556		8	3	5	8	4.5	5	5	5	11	15	9	4	10	50	58.5	64.5	35	25.8	19	18.5	0.92		15.6318212
reference	F	5.6	5	17.1	112.2	13.58345964		3	2.5	3	3	4.5	5	4.5	3.5	8	8.5	8	5.5	6	54.4	49.7	57.4	30.4	22.4	16.3	16.2	-1.23		10.79102406
reference	F	5.6	5	18.5	115.5	13.86780608		4	3	2	3	1.5	2	6.5	3.5	6.5	9	3	7.5	9	57.1	54	57.7	29.5	23	15.1	16	-1		11.22038718
reference	F	5.6	5	26.6	126	16.75485009		5	10	5	10	5	14	7	7	8	16	15	14	14	57.9	60	67	33	25	18	17.5	0.9		15.57982364
reference	F	5.6	5	25.2	121.4	17.09870294		7	4.5	5	15	15	4.5	5.5	7	14.5	19.5	17.5	10.5	8.5	57.9	62.3	68.9	38.2	26.7	18.6	18	1.09		16.09904144
reference	F	5.6	5	17.4	111.2	14.07147663		6	1.5	2	2.5	4	5	4	3.5	9	15	7	7	7	53.1	53.2	50.3	30.8	22	17.3	17.3	-0.84		11.52792971
reference	F	5.6	5	19.9	112.8	15.6399326		4.5	3	3.5	4	4	4	6	4	9	16.5	10	8	5	56.3	54.1	62	32.8	24	18	18.3	0.25		13.89629823
reference	F	5.6	5	21	117.7	15.15885396		5	2	2	2	2	2.5	2.5	2	9	10	7	7	12	56	54.2	62	31	23.5	16.8	16.8	-0.06		13.16986948
reference	F	5.6	5	20	113.9	15.416385		7	7	3	4	4.5	4.5	3	3	7	17	5.5	3	11	56	54	59.7	32.4	23.6	16.1	17	0.11		13.55874135
reference	F	5.6	5	16.7	108.1	14.29108108		4	3	3	4	4	4	2	4	8	11	5	3	8	51.7	51.7	56.3	30.7	22.7	16	16.7	-0.67		11.85953243
reference	M	5.6	5	20	112.8	15.71852523		3	2	2	4	3	2.5	2.5	3	6	9	5.5	5	6	53	52.2	58.2	32	23.4	17.2	17.5	0.34	12.47728	17.6149731	15.6767136
reference	M	5.6	5	20.5	116.8	15.02685776		7	3	4	3.5	3.5	3.5	6	4	8.5	12	8.5	5	14	55.5	52	60.5	32.8	23.9	18.4	18.5	-0.19	10.642	16.57055522	16.82802581
reference	M	5.6	5	20	117.8	14.41250313		5.5	3	3	6	3	2.5	3.5	4.5	8.5	11.5	6	4.5	9.5	55	56.5	58.8	29.7	21.3	17.2	16.9	-0.7	16.27588	15.64287973	19.01344886
reference	F	5.6	5	20	114.2	15.33549462		3	4	2	5	1	3	3.5	2.5	7	8	3	2	5	58.8	51	60.1	33.5	23.8	17.7	17.5	0.06		13.43659688
reference	F	5.6	5	19	110.6	15.53257098		3	3.5	2	4	3	2.5	2.5	2.5	6.5	9	5	3	7	58.8	49.1	60.3	32.2	23.5	16.7	16.6	0.18		13.73418218
reference	M	5.6	5	20	113	15.66293367		5	7	6	7	8	6	8	5	9	16	8	6	14	57	54	60.5	31.8	24.5	18.2	18	0.29	18.94272	17.53102984	21.42422614
reference	M	5.6	5	18.5	111.6	14.85399725		1.5	2.5	1.5	2	2	2.5	2.5	2.5	6.5	9	4	1.5	10.5	57.2	49	55.6	31.8	24	16.8	17.4	-0.33	9.6	16.30953585	14.25219314
reference	M	5.6	5	26.5	119.1	18.68195626		4	8	5	10	14.5	5.5	7	5.5	14.5	19	9	5	18	57.2	61.5	66	36.5	27.2	20.8	19.8	2.16	15.612	22.08975395	22.00112481
reference	M	5.6	5	20	115.1	15.09660696		4	2.5	1.5	2	2	3	3.5	2.5	8.5	10	6	7	9	58	51.3	58	30.5	23.6	17.3	18.2	-0.13	14.26072	16.67587651	17.55633974
reference	M	5.6	5	23.5	119.8	16.37397889		3.5	4.5	2.5	3.5	6	3	5	2.5	6	10	4.5	2	10	69	55.7	63.5	34	24.8	18.8	19.2	0.79	20.00688	18.60470812	19.01344886
reference	M	5.6	5	19.7	117	14.39111696		2	5	2.5	3.5	3.5	3.5	5	3	5	9.5	3.5	2.5	11	55	54	57.1	30.5	22.2	16.5	17.5	-0.71	8.96712	15.61058661	13.81439664
reference	M	5.6	5	23.2	111.7	18.59437728		3	3	1.5	3.5	2.5	2.5	3	2	4	0	5	1.5	0	57	52.3	53.6	32.3	22.5	16.8	16.6	2.11	12.678	21.95750969	14.25219314
reference	M	5.6	5	20.3	114.5	15.48406781		6.5	1	3	3	4	5.5	5.5	3.5	11	15.5	8.5	8	7.5	57.5	58.3	61	31.2	23.4	18.2	18.3	0.16	18.03832	17.26094239	21.11019384
reference	M	5.6	5	20	116	14.86325803		3	3	2	2	2	3	5	3	7	10	5	5	0	57	52.5	58.2	32	24	17	17	-0.32	18.853	16.32351963	19.08777033
reference	M	5.6	5	15	106.8	13.15069646		5	2.5	2	3.5	2	3	3	3	6	5	5	2.5	5	55	50.5	59	25.7	20.2	14.5	15.5	-1.87	10.84848	13.73755165	15.08539488
reference	M	5.6	5	16	105	14.51247166		7	4	2	3.5	3	3.5	4	5	9	9	5	3	8	55	52.4	54	27	20.5	15.8	16.5	-0.61	19.65472	15.79383221	20.91813203
reference	M	5.6	5	23.4	117.3	17.00669148		4	3	2	3.5	3.5	3	3.5	5	6	11	7	3	7	58.5	57.3	63.2	33.7	24	18	18.3	1.2	16.558	19.56010413	18.51979688
reference	M	5.6	5	19	111.3	15.33780713		5	6	3.5	5	3.5	3.5	3.5	5	10	10	6.5	5	8	56.5	55	57.5	31.2	22.7	17.8	17.2	0.05	20.182	17.04008877	21.42422614
reference	M	5.6	5	21	113.1	16.41701084		8	7	4	10	5	4	8	6	11	15	8	7	12	56	55.7	62	31.5	24.6	18	17.7	0.82	19.12168	18.66968637	21.79149194
reference	M	5.6	5	19	114.3	14.54323896		5	5	3	6	3	4	4.5	4.5	8.5	10	7.5	3	7	55.6	51.7	60	33.2	23.5	16.8	16	-0.59	17.30328	15.84029083	19.84373699
reference	M	5.6	5	23.6	117.5	17.09370756		3	3.5	3.5	6	6	5	3	3.5	8.5	14	6.5	3	12.5	58.5	57.4	62.9	33	24.9	18.6	18.9	1.25	13.672	19.69149842	18.44216953
reference	M	5.6	5	17.5	111.6	14.05107848		4.5	2	2	2.5	2	1.5	2	3	6.5	6.5	4.5	6	7	56.5	52	56	27.2	21	16	16.1	-1.01	14.55292	15.0971285	16.47062196
reference	M	5.6	5	25	127.3	15.42706116		5	3.5	3.5	5	2.5	4	5	5	8	7	7	5	8	56.5	56	62.5	33.5	24.2	18.7	19.5	0.12	14.55292	17.17486235	18.78792055
reference	M	5.6	5	21.5	123	14.21111772		4	2.5	2	4	2	2	3.5	3.5	7.5	8.5	6	5	7	53	53	59.5	32	25	17.3	18.8	-0.87	16.37008	15.33878776	18.1269642
reference	M	5.6	5	22.5	117	16.4365549		5	7	3	6.5	3	3	5	4	10	12	7	4	7	58	56	62.5	35	25.5	18.5	18.8	0.84	14.45568	18.6991979	18.82577936
reference	M	5.6	5	21	118.5	14.95486834		6	2.5	3	4	3	4	3	4	6.5	8	6	3	9	56.1	50.2	60.4	29.7	24	17	18.5	-0.25	15.99232	16.46185119	18.40318229
recent	M	5.61	5	16.8	103.9	15.56245779	0.125	3	2	2	3	2	1	4	3	6	10	3	3	4	54	51	55	26.8	24.2	15	16.6	0.22	11.1952	17.37231126	9.940420821
recent	F	5.62	5	17.6	110.5	14.41411929	0.142045455	8	7	6	13	4	4	6	4	11	12	5	2	9	50	51.6	57.3	30	22.6	16.1	16.3	-0.58		12.03132013
recent	F	5.62	5	20.8	120.4	14.3486275	0.076923077	5	3	2	6	2	4	6	3	6	9	7	5	14	56.1	53.8	58.9	31.1	22.2	16.2	17	-0.63	11.3224	11.93242753	16.17425296
recent	M	5.62	5	29.1	120.3	20.10766931	0.364261168	11	11	7	24	9	8	12	8	14	25	13	6	12	64.9	67	73.4	39.7	28.1	21.8	21.5	2.85	26.7172	24.22858066	22.08996372
recent	M	5.62	5	19.2	110.6	15.69607173	0.229166667	7	10	4	15	5	7	7	8	13	19	9	6	11	55.4	56	58.9	31.9	22	16.9	17	0.32	28.3888	17.56706831	21.42422614
recent	F	5.63	5	17.5	109	14.72939988	0.171428571	5	4	3	11	4	4	7	4	12	15	4	2	6	52	54	57	31.6	23.5	17	16.9	-0.35	20.7112	12.50039382	21.26701673
recent	F	5.63	5	16.9	107.2	14.7060871	0.136094675	4	2	2	6	2	2	5	5	8	8	4	3	7	55.2	50	55.8	29.1	22.5	15.8	16.2	-0.37	18.8856	12.46519152	18.98596949
recent	F	5.63	5	25.3	117.9	18.20090199	0.335968379	9	14	7	22	12	14	14	9	20	24	13	6	21	61.1	64.3	67.7	37.8	27.1	20	19	1.62	37.6632	17.742362	29.31116622
recent	M	5.63	5	21.9	116.1	16.24724298	0.164383562	6	4	3	7	3	4	6	5	9	13	6	6	10	58.2	57	61.5	29.2	24.9	18.6	18	0.71	17.6428	18.3923369	16.4252456
recent	F	5.65	5	17.6	111	14.28455483	0.181818182	6	9	4	10	5	5	6	4	14	14	9	10	8	51	51	58.5	32	22	17	16.5	-0.68	22.276	11.81467779	22.75459935
recent	F	5.65	5	18.9	113.9	14.56848382	0.195767196	5	3	3	13	4	3	4	3	9	14	5	2	8	56.5	54	56.7	30	21.6	17	16.8	-0.47	15.4952	12.24341057	18.68113205
recent	F	5.65	5	21.4	117.6	15.47387663	0.172897196	6	4	5	13	7	3	7	5	12	17	11	4	10	54.6	57.2	61.4	31.8	23.7	17.4	17.6	0.14	20.972	13.61055371	21.26701673
recent	F	5.65	5	18.4	109.2	15.43023521	0.260869565	8	8	5	20	5	5	8	6	13	15	10	5	9	55.4	58.3	57.6	29.5	22.5	17	17	0.12	23.58	13.54465517	22.97388595
recent	F	5.65	5	22.2	116.2	16.4414728	0.202702703	8	7	7	17	6	6	8	6	11	19	8	8	10	57.8	58.5	63.3	34.5	23.7	17.9	16.9	0.72	23.8408	15.07162393	23.91521157
recent	M	5.65	5	19	107.8	16.34993684	0.189473684	5	3	2	5	2	2	4	3	9	10	5	5	10	54	53.3	58.6	32.2	22.3	18.7	17.3	0.77	14.0608	18.53340463	12.77088998
recent	M	5.66	5	16.8	110.1	13.85908773	0.142857143	5	3	2	5	3	4	5	3	7			5	7	54.2	52.5	55	29	20.9	16.5	17.6	-1.18	14.0608	14.76522247	13.58975679
recent	M	5.68	5	16.1	106.5	14.19471445	0.155279503	6	3	2	3	2	4	3	3	8	9	4	2	4	55.8	49.9	52.2	27.2	20.3	14.3	15.2	-0.89	14.2996	15.25801882	13.3611019
recent	M	5.69	5	26.2	119	18.50151825	0.263358779	6	7	4	21	7	8	9	6	14	17	11	5	14	61	62.2	69.6	37	25.4	20.4	19	2.05	21.4636	21.75429256	19.63215029
reference	F	5.7	5	19	108.9	16.02130327		4	3	2.5	4	2	2.5	2	4	6	8	7	5.5	7	52.3	52.8	59.5	32.5	23.3	17	16.3	0.48	15.54327	14.40216794	21.95483958
reference	F	5.7	5	24.5	118	17.59551853		6.5	5	6.5	8	6	5	6	8	13.5	23	11	10	16	60.7	60.5	67.9	38.6	27	20	18.2	1.33	18.73748	16.77923298	27.40599007
reference	F	5.7	5	25	122.3	16.71425773		6	7.5	4	4	8.5	3.5	4	5	9	10	8.5	6.5	0	58.4	58.6	64.2	37	27	21.5	19.4	0.87	20.23943	15.44852917	25.48972166
reference	F	5.7	5	21	114.3	16.07410622		5.5	4	2.5	4.5	2.5	5	7	3	13.5	15	7.5	10	13.5	56	52.1	59.5	34.5	25.2	19	17.7	0.51	15.81552	14.48190039	25.06855379
reference	F	5.7	5	22	119	15.53562602		6	7	6	14	6	6	11	6	12	17	10	10	14	54	54	64.2	33.5	24.5	18.6	18.2	0.18	11.38388	13.66879529	24.40883889
reference	M	5.7	5	26.5	121.6	17.92168023		4.5	1.5	1.5	2.5	1.5	2.5	5	2	9	13	4	8	10.5	61	57	65.5	35	27.5	20	20.5	1.73		20.87173715
reference	F	5.7	5	17.6	115.3	13.23896559		3	3	1.5	2	2	3.5	4	2.5	7	10	8	3	0	52	49.5	56.5	31	22.5	16.3	15.7	-1.52	16.53008	10.20083804	22.49373938
reference	M	5.7	5	21	119.5	14.7056249		2.5	2.5	1.5	2.5	1.5	2	1.5	2	5	5	2.5	2.5	3	50.8	54.2	61.8	29.9	23.8	16.9	18.2	-0.45		16.0154936
reference	M	5.7	5	22	116.3	16.26534395		2.5	6	3	6	10	5	4	3.5	10	14	5	2.5	11.5	62.2	56.1	62.2	33.4	24	17.7	18	0.71		18.37066936
reference	F	5.7	5	20	113.7	15.470668		6	7	5	12	4	7	5.5	7.5	12.5	17	12	8	11	54.2	56.5	60.5	32.9	23.9	17.8	17.7	0.14	22.28175	13.57070868	28.61550555
reference	F	5.7	5	20.7	112.2	16.44313535		2.5	5	3	4	3	3	2	4	9	15.5	5	4.5	9	54.5	50.2	61.9	33.9	24	17.5	17.1	0.72	15.08432	15.03913438	23.04612449
reference	F	5.7	5	19.5	114.9	14.77047813		6	5	3	8	4	5	5	6.5	14	15	8	5	12	56	52.5	59.5	31.5	22.5	18.2	18	-0.33	18.16047	12.51342198	26.96681022
reference	F	5.7	5	21.5	113.5	16.68963108		9	4.5	4.5	9.5	4.5	5	6	14	13.5	14	8.5	6	12	59.4	56.8	62.3	33.2	25	19	18.8	0.86	21.213	15.41134293	29.54912013
reference	F	5.7	5	24.5	116.7	17.98971869		8	7	5	13	5	5	5	7	14	16	10.5	5	11	53.5	56.5	66.5	36	25.6	19	18	1.51	14.89892	17.37447522	26.09598273
reference	F	5.7	5	16.9	109.2	14.1723356		4	3.5	4	2	3	5	6	4	9	9	10	8	10	51	46	55	29	21	15	15.6	-0.76	17.05508	11.61022676	24.40883889
reference	F	5.7	5	18	111.2	14.55669996		3.5	2	2.5	2	1.5	3	3.5	4.5	11	9	4	8	12	53.1	53.5	56.5	30	22.2	17.5	16.6	-0.47	11.38388	12.19061694	22.56883565
reference	F	5.7	5	21.5	114	16.54355186		5	5	4	5	4	5	5	5	12	14	16	10	11	54	52.2	62.3	33	25.7	18	17.5	0.78	15.452	15.19076331	25.09911351
reference	F	5.7	5	20	115.5	14.99222278		4	4	4	5	4	5	4	4	10	17	15	12	15	66.8	49	59.1	31	23	16	16	-0.17	18.24368	12.8482564	25.16000909
reference	F	5.7	5	23.5	115.5	17.61586177		7	4.5	4	7	8	6	4	7	13	19	9.5	4	12	66.8	56.8	63.8	36	25.8	19.2	18.3	1.34	18.24368	16.80995127	27.12357216
reference	F	5.7	5	20.5	118.8	14.52516183		5	2	2	3	2.5	2.5	3	4.5	7	10	6.5	5	7	57.7	51.1	61.8	32	23.8	17	16.8	-0.5	13.572	12.14299436	21.71645357
reference	F	5.7	5	22.5	121.2	15.31712577		6	6	3	8	3	4.5	4.5	5	11.5	16.5	7.5	6	9	57.7	56.2	62.7	34	25	17.7	18	0.04	17.39988	13.33885991	25.4601052
reference	F	5.7	5	19	114	14.61988304		6	3	3	3	2.5	3.5	3.5	3	8	10	5	2.5	7	54.4	51	57	30.2	22.8	16.5	16.5	-0.43	15.63428	12.28602339	22.68062928
reference	F	5.7	5	21.5	111	17.44988231		7	10	4	15	7	5.5	6.5	10	16	17	10	7	12	59	59.5	66.5	35	23.5	18.3	17.3	1.25	18.57392	16.55932229	28.56928458
reference	F	5.7	5	27.5	124.2	17.82746129		9	10	8	17	9	10	11	8	20	24	11	8.5	14	54.8	60	69.5	40.5	27.5	21	20.8	1.44	13.76468	17.12946655	28.73032478
reference	F	5.7	5	23.5	113.9	18.11425237		6.5	10	7	9	5	7	7	6	17	23	8.5	5.5	13	61.2	57.5	65.5	39	26.1	20	18.5	1.57	18.73748	17.56252108	28.21713514
reference	F	5.7	5	22	114.8	16.6931734		6	6.5	3	9.5	2.5	4.5	5	4.5	12	11.5	5	7	11.5	59.5	54	61.5	32.5	23.2	16.8	17.7	0.86	14.05175	15.41669183	24.31167093
reference	F	5.7	5	20.1	112.5	15.88148148		5	4	4	4	5	4	3	3	9	17	6	3	9	53	56.7	63	35.7	24.3	18.6	17.7	0.39	14.14692	14.19103703	22.60621292
reference	F	5.7	5	19	108.2	16.22927351		6.5	4	3	5	3	5	6	5	12	14	9	3.5	9	53	50.8	58	31.5	22.5	18.5	17	0.6	14.14692	14.716203	24.66430001
reference	F	5.7	5	16	109.7	13.29556286		5	4	3	7.5	4	3.5	5	5	8	13	5	5.5	10	51.5	48.5	55.5	29	22	15.5	15.8	-1.47	13.18352	10.28629992	22.45601896
reference	F	5.7	5	23	121.6	15.55466586		6	3	2	6	3	3	3.5	3	6	9	5	2	5	58	53	64.9	35	25	17.7	17.8	0.19	14.71248	13.69754545	21.34996672
reference	F	5.7	5	19.5	113	15.27136033		6	4	4.5	7	5	4	3.5	5.5	12	10	7	7	7	54.1	50.8	59.5	33.1	24	17.4	16.9	0.01		13.2697541
reference	F	5.7	5	21.5	113.4	16.71907904		6	4.5	4.5	5	4.5	2.5	4	4.5	9	11.5	9.5	5.5	9.5	61.1	55.4	63.5	36.3	26.9	18.4	18.2	0.87		15.45580935
reference	F	5.7	5	19.3	110.1	15.92145197		2	3.5	3.5	4.5	3	4.5	3.5	4.5	11.5	12.5	7.5	2	10	60	52	56.7	31.1	23	18.4	18.8	0.42		14.25139247
reference	F	5.7	5	21	118.1	15.05634299		2.5	1.5	2.5	3	2	1.5	3	3	8	11	4.5	6	9	58.5	53.6	60.5	32	24.8	17.1	18	-0.13		12.94507791
reference	F	5.7	5	22	118	15.80005745		8	7.5	4	7	5	3	5	4.5	12.5	11.5	6	3	8	59.5	55.5	61.5	33.2	23.4	18.2	18.3	0.35		14.06808675
reference	M	5.7	5	20	110.8	16.29110245		6.5	2.5	3.5	9	9	5.5	7	5	9.5	17.5	13.5	11.5	13	58	58.1	64	32.1	25.4	17.8	18.5	0.73		18.4095647
reference	M	5.7	5	17.5	108.5	14.86546752		2.5	1.5	1.5	3.5	2	1.5	1.5	2	5	7	3	6	8	55	54	57	27.5	21.8	15.8	16	-0.32		16.25685596
reference	M	5.7	5	17	107.4	14.7380613		4	1.5	2	2	1.5	2.5	4.5	3	6	11.5	6.5	7	9.5	56.2	52.2	58.8	30	22.5	16	17	-0.42		16.06447256
reference	M	5.7	5	18	116.8	13.19431413		5	5	3	4	3	7	7	5	9	15	13	8	9	57	49	59	31	21.2	16	16.4	-1.83		13.73341434
reference	M	5.7	5	19	113	14.87978698		3.5	1.5	1	2	1	2	2.5	3	6.5	5.5	3.5	5	7	54	54.2	59.2	30	23	16.4	17	-0.31		16.27847834
reference	M	5.7	5	15.3	110.8	12.46269338		3	2	3	3	3	2	2	3	4	6	6	2	4	52.3	49.7	52.7	26.5	19.7	15	16	-2.61		12.628667
reference	F	5.7	5	23.6	118.1	16.92046164		5	4	4.5	8	8	3.5	4	6	7	12	8.5	5.5	8.5	57.5	60.2	65.5	34.8	23.7	17.2	17.3	0.98	16.17488	15.75989708	23.60932185
reference	F	5.7	5	25.8	124.9	16.53845094		8.5	2.5	3.5	9.5	9	6	5	6	13	21	14.5	9	12.5	57.7	60.1	67.3	35.9	26.4	20.8	19.8	0.78		15.18306092
reference	F	5.7	5	24.5	123.8	15.98544737		9	5	5	12	7	7	7	5	15	16	8	8	12	54	60	64	37	25.5	18.5	19	0.46		14.34802553
reference	F	5.7	5	17.3	115.2	13.03590374		5	4	3	4	4	3	3	4	9	14	5	3	9	51.5	51.7	56.7	31	22.3	16.7	17	-1.69		9.894214647
reference	F	5.7	5	20	109.8	16.58919513		12	9	5	12	5	7	6.5	9.5	16.5	22	12	8	11	51.5	55	62	35	24	18.7	18	0.8		15.25968465
reference	F	5.7	5	18.5	107	16.15861647		8	3	3	4	2.5	4	3.5	3.5	10.5	9.5	6	7	11	56.9	51	57.1	30.3	23.5	17.1	17.1	0.56		14.60951087
reference	F	5.7	5	14.5	106.2	12.85638794		3	1	2	1.5	1	1	1	1	5	6	2	4	5.5	50	48	52	26	19.5	14	14.8	-1.86		9.623145789
reference	F	5.7	5	20.8	113.1	16.26065835		6	3	5	6	7	3	3	4	8	15	9	4	9	58	56.3	61.3	33	24.5	17.6	17.8	0.62		14.76359411
reference	F	5.7	5	18	108.6	15.26204939		3.5	2.5	2.5	3	2.5	4.5	1	3.5	7	10.5	5	2	7	51.4	49.9	56.9	32	22.6	16.6	16.7	0		13.25569458
reference	F	5.7	5	18	113.4	13.99736849		3.5	2	1.5	3.5	1.5	1.5	2	2	6	8	5	3	5	54.5	49.6	56.7	29	22.5	15	16	-0.89		11.34602642
reference	M	5.7	5	22.5	118	16.15914967		5.5	3	3	3	3	3.5	5	4	9	16	7.5	3.5	8	57.6	55.1	62.5	36	25.8	18.8	19.2	0.64	10.22712	18.210316	16.87201678
reference	M	5.7	5	20	117.5	14.48619285		5	2.5	2.5	3	2.5	3	4.5	2.5	8.5	12	8	7.5	11.5	53	50.7	59.2	30.2	22.5	17.2	17.8	-0.63	16.93192	15.6841512	18.6736826
reference	M	5.7	5	17.5	115.6	13.09550891		1	3.5	3	2.5	3	2	2.5	2	6.5	7.5	3	5	8	55	51.2	55.4	29.6	23	16.5	17.2	-1.92	12.47728	13.58421845	15.23578652
reference	M	5.7	5	20.5	122.8	13.59430869		1.5	1	1	1	1	1	1	1	3	3.5	2	3	5.5	58.6	50.2	58	29.8	23	17	17.8	-1.44	13.07752	14.33740612	12.52693892
reference	M	5.7	5	22.2	117.5	16.07967406		12	6	2	6	6	6	5	4.5	8.5	10	8.5	4	0	54.5	57	63.2	34.4	23.8	19.2	18	0.58	12.678	18.09030783	18.82577936
reference	M	5.7	5	32.5	129	19.53007632		8	8	6.5	15	19.5	11	7.5	8	21	28	16	9	16	62.1	63.8	73.1	39.3	28	23.1	21	2.57	15.22912	23.30041524	25.50824148
reference	M	5.7	5	24	117.9	17.26567777		4.5	3.5	4.5	3.5	3	2.5	4	3.5	10	15	8	10	12.5	54	57	65.6	35	26.5	18.8	19	1.35	13.177	19.88117343	17.96646094
reference	M	5.7	5	20	117.3	14.53563374		5	5	3	5.5	3	4	5	4	11	10	5	4	8	55	54.8	58.5	33.5	23.1	17.4	17.8	-0.59	13.47448	15.75880695	19.12477362
reference	M	5.7	5	23.7	116.8	17.3725136		6	2	4	8	8.5	6	4.5	5.5	12.5	15	6	5	8	59.9	58.5	64	35.7	25	18.5	19	1.41	12.47728	20.04249554	20.52542182
reference	M	5.7	5	21	119.5	14.7056249		5.5	2	2	3	2	2.5	2	3	6.5	6	4.5	4	7	59	56.5	58	29.5	22	16.1	16.5	-0.45	19.65472	16.0154936	19.08777033
reference	M	5.7	5	23	118.5	16.37914152		4.5	2.5	3	2	2	2	2.5	4	6.5	7	4.5	8	8	57.5	57.8	62.4	33.2	23	17.5	18.5	0.79	16.087	18.5425037	17.80395794
reference	M	5.7	5	22	116.2	16.29335142		5	5	3	5	4	2.5	4.5	4	9	12	8.5	4.5	11	56.2	57.5	63.5	33.7	24.6	18	18	0.73	15.612	18.41296064	18.74995192
reference	M	5.7	5	17.5	112.7	13.77812805		6	3	2.5	4	2.5	3	4	3.5	8	9	5.5	3	5.5	50.5	51	56	30	21	15.5	16.6	-1.26	17.30328	14.61497336	19.01344886
reference	M	5.7	5	16	107.5	13.8453218		6	6	3	6.5	2.5	5	4	5	11.5	10	5	6	10	50.5	49.2	51	28	21.2	16.8	17	-1.19	17.11792	14.71643592	21.26814152
reference	M	5.7	5	24	119.3	16.86282583		6	5	5	6	5.5	5	5	5	10	15	7.5	5	16	59.5	57	62.4	32.8	25.2	18.6	19.1	1.1	16.93192	19.272867	20.72323715
reference	M	5.7	5	19	114	14.61988304		2	2	2	3	3	3	3	2.5	7.5	11.5	6	2	9	53.1	50	56.7	30	22.2	15.9	17	-0.52	14.163	15.88602339	17.08976327
reference	M	5.7	5	21.7	120.5	14.94464627		5	2.5	1.5	3.5	2.5	4	6	3	12.5	14.5	10	5.5	8	56	56	61.3	33	24.9	17.8	19.2	-0.26	17.67208	16.37641587	20.82104409
reference	M	5.7	5	20.5	110.5	16.78917303		4	2.5	3	4	2.5	3	3	4	9	9	4.5	6.5	9	56	56	58	32	23	17.8	17.5	1.06	14.06512	19.16165128	18.28551769
reference	M	5.7	5	26.4	125.6	16.73495882		4	5	4	5	3.5	12	11	5	10	15	15.5	12	18	60.4	60	66.5	32	23.5	18	18	1.02	13.27632	19.07978782	21.54778252
reference	M	5.7	5	18	113.5	13.97271439		3	3	2	3	2	2.5	3	3	7	9	3	2.5	4	55.8	52	56	29.5	22.5	16	17	-1.09	12.678	14.90879873	16.24213356
reference	M	5.7	5	22	121	15.02629602		5	4	2.5	5	2.5	4	4	5	7	10	5.5	4	8	55.8	53	62	32.5	24.2	17.5	18	-0.19	11.668	16.49970699	17.21868058
reference	M	5.7	5	22	120	15.27777778		5	4	3	3	3	3.5	3.5	4	8	14	8	10	12	57.5	54	61.5	32.5	27	18.5	19	0	16.18152	16.87944445	18.90117016
reference	M	5.7	5	22	121.2	14.9767452		8	6	4.5	9	3.5	4	4.5	5.5	10	10	7	5.5	9.5	57.5	53.5	61.5	32.8	24.2	17.5	18.5	-0.23	15.612	16.42488525	20.08636115
reference	M	5.7	5	20.5	116.8	15.02685776		6	3	2.5	7	3	3.5	4	3	7	9	8	4	9	59	55.6	59	31.7	23.1	16.5	17.8	-0.19	18.94272	16.50055522	19.27175125
reference	M	5.7	5	27.5	121	18.78287002		5.5	4	3	8	11.5	9	5	7	15	23	10	7.5	15.5	61.1	61.3	68.6	36	26.8	21.8	20	2.19	21.81372	22.17213373	25.1609056
reference	M	5.7	5	21	115.2	15.8239294		7	5	3.5	10	4	5	5	6	12.5	15	7	5	11.5	57.5	53.5	63	34.5	25.5	18	18.3	0.4	17.39572	17.70413339	21.97137924
reference	M	5.7	5	24.7	125.9	15.58279987		3	2	1.5	3	3.5	4.5	2	3	5	13	6	2	9.5	59.3	56	63.7	33.5	24.9	17.7	18.6	0.23	13.96708	17.3400278	16.69515096
reference	M	5.7	5	22.5	115	17.01323251		8	8	4	13.5	4.5	10	7.5	5	12	20	10	7	11	59.3	59	63	35	25	19.5	19	1.19	16.087	19.49998109	22.46821237
reference	M	5.7	5	23	120	15.97222222		6	4	3	8	5	5	5	5.5	8	12	10	5.5	11	57.6	55	63.5	34	24.5	17.9	18.5	0.51	17.85552	17.92805555	20.55859768
reference	M	5.7	5	20	111	16.23244866		5	3	2	4.5	4	5	4.5	5	7	13	4	1.5	10	54.9	52	57	30	22.4	17.5	17.8	0.69	17.025	18.32099748	19.73836937
reference	M	5.7	5	21.3	117.5	15.42779538		4	5	2.5	6.5	2	2	3	4	7.5	8	5	3	7	56.5	52.8	59	34	23.8	17.5	17.3	0.12	14.55292	17.10597102	17.55633974
recent	M	5.72	5	18.3	110.5	14.98740812	0.169398907	3	2	2	8	3	2	3	3	8	8	5	1	5	56.2	57	55	29	22.2	16.2	16.7	-0.22	12.1504	16.42698626	11.89578253
recent	F	5.73	5	21.7	119.2	15.27239764	0.198156682	6	6	2	7	2	5	7	2	12	18	9	5	18	54.5	54.7	61.6	32.7	24.5	18.2	17.6	0.01	19.1464	13.25032044	20.31542816
recent	M	5.74	5	21	115.8	15.66037567	0.152380952	3	5	3	6	2	4	5	6	7	6	4	6	3	57.4	54.3	57.2	30.6	22.5	16.7	17	0.28	20.0308	17.42916726	17.04650504
recent	M	5.75	5	22.5	114.8	17.07256371	0.204444444	6	6	4	11	4	5	8	4	10	10	5	5	8	59.7	57.2	61.1	31.7	23.2	18	17.6	1.23	16.6876	19.5545712	15.6767136
recent	F	5.77	5	19.6	110	16.19834711	0.198979592	4	4	3	7	4	6	7	4	8	11	4	1	8	54	54.5	60.4	33.4	22.5	17	17.1	0.58	17.5816	14.62050414	20.75716442
recent	M	5.77	5	23.8	117.6	17.20926466	0.201680672	5	6	3	15	4	5	7	4	10	14	9	3	12	62.2	57.5	65	35	25.2	19.1	18.2	1.31	15.7324	19.74698964	15.6767136
recent	F	5.78	5	23.2	118.1	16.63367416	0.24137931	4	8	4	13	5	4	8	6	12	2	13	5	8	58	58.2	62.8	33	25	18.8	18.6	0.82	30.3608	15.27084798	24.85251087
recent	M	5.78	5	20.8	113.8	16.06123035	0.105769231	3	2	2	2	1	1	3	3	7	7	6	3	6	58.5	53	59.5	31.4	23	17.2	17.8	0.56	11.9116	18.00645783	10.81570729
recent	F	5.79	5	22.2	120.3	15.33987144	0.13963964	7	4	3	9	4	5	9	5	14	6	7	4	10	57	55.5	62	32.8	25.4	18	17.8	0.05	23.3192	13.31020587	22.22723825
recent	M	5.79	5	23.1	121.5	15.64802113	0.173160173	9	6	5	15	9	5	7	5	11	12	6	5	10	58.9	57.6	62.5	31.7	23.8	17.4	17.9	0.27	18.1204	17.37551191	16.60580545
recent	F	5.8	5	24.2	116.4	17.86114949	0.301652893	6	7	5	16	10	6	7	10	15	19	9	4	13	61	58.3	65	35.5	25.4	19.2	18.7	1.44	28.2744	17.11033573	24.97642239
recent	M	5.8	5	15.9	107.3	13.81012725	0.125786164	5	6	4	6	3	4	7	3	9	9	5	2	11	52	48.8	52.2	26.5	21	16.5	17	-1.24	16.21	14.59329215	14.88210095
recent	M	5.8	5	19.6	112.5	15.48641975	0.168367347	5	3	2	7	2	3	6	5	8	10	5	2	7	57.5	57.3	58.5	31.6	24	16.7	17	0.15	15.2548	17.12449382	13.70256952
reference	F	5.8	5	19.5	110.7	15.91253492		6	3	3	4.5	3.5	4	6.5	4.5	10	16	11	4.5	10	56.7	51.2	59.5	33	25	17.7	17.4	0.41	16.53008	14.16792773	24.37653393
reference	F	5.8	5	17	108	14.57475995		3.5	1	1.5	2.5	1.5	1.5	1.5	2	5.5	7.5	5	3	6	54	49.7	57.5	31	22.6	17.1	16.6	-0.47	14.71248	12.14788752	20.13416056
reference	F	5.8	5	20.5	120	14.23611111		8	2	2.5	3.5	2.5	3.5	4	3	8.5	14	5	5	12	53.2	49.2	61.1	32.7	25.2	16.4	17.3	-0.71	14.99175	11.63652778	22.60621292
reference	F	5.8	5	26	121.1	17.72903354		5.5	4	2.5	6.5	5	4	5.5	5	13	16.5	7	8	10	58.5	60.5	68	37.2	27.2	21.5	20	1.38	18.24368	16.91084065	26.03949339
reference	F	5.8	5	16.5	109.5	13.76118096		3.5	1.5	2	2	2	2	3	2	6	7	7.5	3	6	57	50.4	57.1	30.8	22	16.6	16.6	-1.08	15.90575	10.91938325	21.14152966
reference	F	5.8	5	20	114.5	15.25523922		6.5	1	1.5	2	1	2	2.5	2	5	8	4.5	2	7	53.2	53.3	58	32	28.2	17	17.5	0	13.18352	13.17541122	19.38086479
reference	F	5.8	5	22.8	119.9	15.85975525		3.5	2	3	6.5	4.5	2.5	2.5	3.5	7.5	7	4	2	8	56	51.9	63.2	34.2	24	17.8	17	0.38	14.14692	14.08823043	21.75650713
reference	F	5.8	5	17.5	112.6	13.80261161		3	1.5	1.5	3	1.5	4.5	5	3	8.5	9	6	4.5	8	54	49.8	53.5	24.1	21.1	15.4	16.5	-1.05	10.24263	10.98194353	21.05715188
reference	M	5.8	5	18.5	109.3	15.48572007		7	2.5	1.5	2	2	3.5	3.5	2.5	7	8	5	4.5	7	55.5	50.6	54.9	30.7	22.8	16.4	17.2	0.15		17.12343731
reference	M	5.8	5	18	113.5	13.97271439		2	2.5	2	2.5	3.5	2	2.5	3	6	7	3.5	2.5	10	51.5	50.3	54.7	30.4	23	15.6	16	-1.09		14.83879873
reference	M	5.8	5	17.5	103.8	16.24214344		3	2	3	3	3	8	2	3	9	8	6	6	6.5	53.2	47.4	57	29.5	22.5	16.5	17.5	0.68		18.26563659
reference	M	5.8	5	21.9	119.4	15.36156494		3	5.5	2.5	4.5	3	5	4	3.5	8	13.5	5	2	11.5	56	51.3	60.7	33.1	24.2	17.5	18.5	0.06		16.93596306
reference	F	5.8	5	17	112.9	13.33708864		4	3.5	1.5	4	2	3	4	3.5	8	2	4	2	8	52.5	48.6	54.3	29.1	21.8	15.4	15.6	-1.43	16.17488	10.27900385	22.93760761
reference	F	5.8	5	18.1	112.1	14.40347721		2	2	2	2	2	3	4	3	5	13	11	8	10	52	49	57	28	22.3	15	15.3	-0.59	13.95632	11.88925059	20.58238132
reference	F	5.8	5	18.1	110.1	14.93151713		5	7	4	4	4	6	5	4	8	15	10	8	12	51	48	55.3	30	24	16	16	-0.22	13.572	12.68659087	23.11794306
reference	F	5.8	5	21	117.8	15.13312829		9	5	3	4	4	7	4	6	11.6	13	10	7	10	54	51.2	60.5	29.2	22.1	16	16.1	-0.08	22.14263	12.99102372	28.00103601
reference	F	5.8	5	18.5	113.2	14.43706377		3	7	2	3	3	4	6	3	10	15	10	6	9	54.2	49	58	30.5	23	18	17	-0.56	15.63428	11.93996629	23.54030831
reference	F	5.8	5	19	117	13.87975747		3	1.5	2.5	6	4	5	3	3.5	8	12.5	9	4	8.5	52.6	51.2	57.8	30.2	22	16	16.7	-0.99	16.61823	11.09843378	23.74620587
reference	M	5.8	5	22	117.5	15.93481213		5	3	3	2.5	2	2	3	2	7	7	5	8	8.5	57.2	53.5	61	33	24.5	17	17.5	0.47		17.80156632
reference	F	5.8	5	23	121	15.70930947		3	2	3.5	3.5	3.5	3	2	3	6	12	5	3	7	52.6	56.6	60.1	32.2	23.7	18.1	19.1	0.29	18.16047	13.8610573	22.86472959
reference	F	5.8	5	21.8	121.7	14.7188994		10	8	4	5	4	9	7	5	13	17	15	10	10	54.3	54.5	65	32.8	23.5	17	16.5	-0.36	16.70612	12.36553809	26.80806774
reference	F	5.8	5	19	115	14.36672968		6	4	3	7	4	2	3.5	5	6	9	4	2	5	55	51	56.5	30.2	22.8	16.2	17.2	-0.61	12.98772	11.83376182	21.09941342
reference	M	5.8	5	21.6	114.2	16.56233418		3	2	1	2	3	4	5	2.5	8.5	13	9.5	7	7.5	58.6	52.2	60.7	34.3	24.6	18.4	18.2	0.9		18.74912461
reference	M	5.8	5	24.6	116.4	18.1563751		11	3	5	16.5	13	7	9	10	14	17	12	7	4.5	64	63	65	36.7	25.8	21.1	20	1.85		21.1561264
reference	F	5.8	5	17.5	112.5	13.82716049		6.5	3.5	2	4.5	2.5	2	2.5	4	8.5	10.5	5	4	7	53.5	51.5	55.5	30	22.8	16.2	16.2	-1.03	14.89892	11.01901234	22.49373938
reference	F	5.8	5	21	123.4	13.7907846		4	2	3.5	3	3	2	2.5	3	9	9	3	5	7	53.1	53.2	62	30.8	23	17	17.1	-1.06	14.525	10.96408475	22.15002349
reference	M	5.8	5	22.3	119.3	15.66837567		4.5	1.5	3.5	5.5	5	4	5.5	3.5	9	12.5	5.5	10	11.5	59	57.2	61	33	26.2	18.9	18.6	0.29		17.39924726
reference	M	5.8	5	22	113.2	17.16840015		3.5	2.5	3	4	3	3.5	2	4	9	13	5.5	2	10	60.4	56.4	59.3	31	23.1	18	18.4	1.28		19.66428423
reference	M	5.8	5	24.5	122.6	16.29990766		5	1.5	2	2	2	2.5	2	2.5	6.5	9	3.5	6	8.5	60	55.5	64	33	24.5	18.8	19	0.72		18.35286057
reference	F	5.8	5	28	123.2	18.44746163		8	5	7	11	16	8.5	3	8	11	17.5	9	4	12.5	66.8	65	68	35.4	25.5	21.1	19.4	1.71	21.213	17.99566706	28.33561165
reference	F	5.8	5	19	115.5	14.24261165		6	5	4	8.5	5.5	5	6	5.5	10.5	14	8	3.5	11.5	52.9	52	59.7	33.7	23.8	17.7	17.5	-0.71	11.89223	11.64634359	23.57486316
reference	F	5.8	5	18	111	14.6092038		4	2.5	2	2.5	4	2.5	2	4	7	11	4	2	7	52.9	50.5	56.3	29.2	22.6	16.3	16.6	-0.44	20.23943	12.19989774	24.31167093
reference	F	5.8	5	20.5	112	16.34247449		6	5	3.5	8	3.5	3	4	4	12	12.5	7	4	10.5	52.9	55.9	63.5	36	24.5	18	17.8	0.66	20.23943	14.81713648	25.95427837
reference	F	5.8	5	19	114.9	14.39174792		4.5	1.5	15	2.5	1	1.5	2.5	2.5	7	9	3.5	1.5	3.5	54.5	53	58.5	31	22.2	17.1	17.3	-0.6	13.37828	11.87153936	20.4050624
reference	F	5.8	5	22	120.1	15.25234661		3	2	2	4	2	2	3	3	6	10	5	3	5	54.8	52.5	61	32.9	23.5	16.5	17	0	13.76468	13.17104338	20.58238132
reference	F	5.8	5	22.5	114.6	17.13220581		6.5	3.5	3	4	4	3	3	3.5	8	12	7	6	8	58.2	51.7	62.9	35	26.5	18	18.6	1.08		16.00963077
reference	F	5.8	5	20	113.9	15.416385		7	2	2	4	2	3	3	4	7	7	4	4.5	7	54.5	51.2	58.1	31.4	24	17.4	17.5	0.1		13.41874135
reference	F	5.8	5	18	110.6	14.71506725		5.5	4	2	4	4	3	7	4	10	11	7	7	7.5	55.5	49.4	56.3	29.8	22	16.5	16.1	-0.36		12.35975155
reference	F	5.8	5	18.5	118.3	13.21911069		4	3	5.5	8.5	5.5	5	5	4.5	10	14.5	9	5.5	4.5	53.2	51.8	59.9	31.1	21.2	16.3	16.9	-1.53		10.10085714
reference	F	5.8	5	22.3	118.8	15.80054189		6.5	1	3.5	4.5	4.5	4.5	4.5	3.5	10	16	14.5	6.5	8.5	57.3	57.7	64.4	34.4	25.1	18	18.4	0.34		13.99881825
reference	F	5.8	5	23.8	115.9	17.71781184		7.5	8	4.5	16.5	1	10	12	9.5	15	20.5	13.5	13.5	15	61.2	61.2	68.3	35.8	26.3	20.2	19.1	1.37		16.89389588
reference	F	5.8	5	20.8	115.4	15.61894578		4.5	2	4.5	7	4.5	5.5	3	6.5	12	19	14	10	9.5	58.2	54.6	63.8	33.6	25.9	18.4	18.3	0.23		13.72460813
reference	F	5.8	5	17.5	111.6	14.05107848		3	1.5	3	3	2.5	3	2.5	3	8	8	4	8	9.5	52	48	58.1	29.8	23.4	15.2	15.8	-0.85		11.3571285
reference	F	5.8	5	21	119.5	14.7056249		7	5	5	8	6	5	7	6	13	21	11.5	9	14	64	55.2	67.3	38.1	26.2	20.8	19.8	-0.37		12.3454936
reference	F	5.8	5	17.8	111.2	14.39495885		4.5	2	3	4	4	5.5	5.5	4	10.5	14	11	3	2.5	54.3	48	57.8	32.9	24	18	17.8	-0.6		11.87638786
reference	F	5.8	5	20.5	114.7	15.58213725		10	7	7	12	6	5	7	7	11.5	13	10	5	11.5	54.3	55	64	34.5	24	18	17.2	0.21		13.66902725
reference	M	5.8	5	18.8	114.8	14.26507545		4	2	3	3	3	2	3	5	6	12	6	2	9	56.3	54	58.7	32.3	23	16.3	17.5	-0.82		15.28026393
reference	F	5.8	5	17.8	114.7	13.52985576		5	1.5	2	3	4	2.5	3.5	3	7	7.5	4.5	1.5	5	57.7	52	57.3	31.5	23	15.9	16.9	-1.27		10.5700822
reference	F	5.8	5	22.8	119.7	15.91279787		6	7	3	6	8	7	7	5	11	20	11	4	18	57.7	57	65.5	35.7	24.6	18.7	18.3	0.41		14.16832478
reference	F	5.8	5	23.5	120.5	16.18429435		8	5.5	3.5	3.5	3	5	5	5.5	13.5	16	8	7	10	59	54.5	65	37.2	25.5	18.8	20.2	0.56		14.57828447
reference	M	5.8	5	18.5	111.8	14.80089989		4.5	4	2.5	6	2.5	4	8	4	10	11	8.5	7	14	54.2	52.2	57	29.4	22.5	15.6	16.3	-0.38	15.612	16.08935883	19.56085751
reference	M	5.8	5	31	126.3	19.43367756		6.5	3.5	6.5	10.5	11.5	8	5	6	14	18	13.5	7	13	66.2	64.1	70	38.3	29.1	21.4	21.8	2.49	20.00688	23.08485312	23.90794773
reference	M	5.8	5	23	118.6	16.35153235		3.5	2	2.5	2.5	2.5	2.5	2.5	3	6.5	10	8	5	8	58.5	53.3	62.2	32.5	24.8	17.4	18.8	0.76	13.27632	18.43081385	16.2881549
reference	M	5.8	5	18	110.5	14.74171291		3.5	2	2	2.5	2	2.5	2.5	2.5	6.5	6.5	5	6.5	8	52.8	53	54.5	29	21.8	15.6	16.6	-0.43	10.84848	15.99998649	14.88210095
reference	M	5.8	5	19.5	114.3	14.92595578		7.5	2	2.5	5	3	4	4	4.5	11	10.5	8	8	12	56.2	54.6	58.7	30.8	23	17	17.5	-0.28	13.47448	16.27819323	19.30823974
reference	M	5.8	5	21	118.7	14.90451529		4	2	2	3	2.5	2.5	3	2	5	7	4	3	7.5	59	53.5	58.3	30.8	23	15.5	17.2	-0.3	15.80248	16.24581809	16.33401324
reference	M	5.8	5	17	108.8	14.36121324		3.5	1.5	2	2	2	2	1.5	2	5	6.5	3.5	5	7	55	50	55	27.8	20.8	15.7	16.1	-0.75	11.87128	15.42543199	14.14413755
reference	M	5.8	5	27	125.5	17.14258504		6.5	4	5	7.5	6	5	2	5	9	13.5	5.5	3	8.5	62.1	57.2	65.9	35.1	26.6	19.9	20	1.26	12.27592	19.62530341	18.6736826
reference	M	5.8	5	16.5	105.3	14.88083159		5	4	2.5	7	3	5	6.5	3.5	10	10	6	1.5	9	54	50	56	31	23	16.8	16.5	-0.32	11.87128	16.2100557	18.32485709
reference	M	5.8	5	18.5	106.7	16.24960803		5	5	4	7.5	3.5	4.5	6	4	8.5	8	5	4	7	54	51	56.5	30.8	24	16.2	17	0.69	13.177	18.27690813	18.24605945
reference	M	5.8	5	16	106.8	14.02740956		6	3	2.5	3.5	2.5	3	2.5	5	7	7	4	5.5	8	50	46.5	51.5	28.5	21.5	15.8	15.8	-1.04	15.612	14.92138844	18.51979688
reference	M	5.8	5	23	124.2	14.91024035		3.5	2	3	6	7	3.5	2	3.5	8	12	5	4.5	11.5	58.6	54.8	62.6	32.3	24.5	18.1	17.7	-0.29	15.89748	16.25446293	18.59696606
reference	M	5.8	5	23	116.2	17.03395831		4	4	8	5	4	5	2.5	3	9	11	4	3	6.5	57.5	55	59.8	35	25.7	19	18.8	1.19	13.672	19.46127705	18.44216953
reference	M	5.8	5	27	119.6	18.87562779		6	7.5	3.5	15	4.5	5	3.5	5	10	10	5	4	8	60.7	58	66.2	35.2	26.2	19.3	19	2.22	16.37008	22.24219796	20.52542182
recent	F	5.81	5	18.2	113.3	14.17788888	0.142857143	3	2	2	5	2	3	5	3	8	13	3	2	6	54.2	54.7	57.3	30.7	22.2	17.1	16.8	-0.75	16.0168	11.54161221	18.26237494
recent	M	5.81	5	20.3	115.3	15.26994326	0.118226601	6	4	3	5	2	2	5	3	7	9	6	3	5	56.3	53.5	58.7	30.8	23.5	16.6	17	-0.01	14.0608	16.79061432	12.64949834
recent	M	5.82	5	23.3	124	15.15348595	0.111587983	2	3	2	8	2	3	5	3	7	9	4	2	9	59.2	54.2	62	30	22.9	17.2	18.2	-0.1	15.2548	16.60776378	14.0351638
recent	M	5.82	5	22.5	120.3	15.547167	0.191111111	6	4	3	7	3	5	8	3	10	12	4	3	9	57.5	58.3	62	32.8	23.9	17.7	18	0.2	15.016	17.20222217	15.2855295
recent	M	5.82	5	18.6	113.1	14.54078103	0.096774194	4	2	2	2	1	3	3	3	7	10	3	2	5	52.5	51.3	58	31	22.5	16.4	16.6	-0.59	12.3892	15.68257936	12.0245457
recent	M	5.83	5	21.8	122.2	14.59869656	0.160550459	5	5	3	8	4	6	9	3	11	14	3	4	10	57.3	56.5	61.5	30.2	23.5	18.8	18.2	-0.55	17.404	15.76303181	16.4252456
recent	M	5.83	5	19.8	116	14.71462545	0.217171717	4	7	4	8	3	3	4	4	7	10	9	4	7	55.3	51.6	55.6	28	21.2	15.5	16.5	-0.45	14.0608	15.93808443	14.14413755
recent	M	5.84	5	20.9	122.5	13.9275302	0.153110048	4	3	2	8	1	3	5	3	7	11	4	2	6	57	54.2	60	31.4	23.2	16.6	17.2	-1.13	13.3444	14.7425706	13.01025989
recent	M	5.84	5	23.3	121.3	15.83559257	0.188841202	4	5	3	7	4	3	5	5	8	10	7	7	4	57	54.8	58.2	31.9	23.7	17.4	17.7	0.4	20.986	17.62374478	17.04650504
recent	F	5.85	5	18.8	110	15.53719008	0.132978723	6	3	4	11	5	5	4	5	8	10	3	2	7	53	56	57.5	32.7	23	17.5	17.1	0.18	16.7992	13.56615702	19.95015859
recent	F	5.85	5	19.7	115.8	14.69092384	0.147208122	3	2	2	8	2	1	4	3	9	12	4	2	6	54	57.5	58.5	31.2	23.4	16.3	17.2	-0.38	15.6256	12.288295	17.20551428
recent	F	5.85	5	19.5	113.5	15.13710726	0.235897436	5	7	6	12	3	4	4	3	5	10	4	3	5	54	53.2	59	30	22.7	16.2	15.5	-0.08	13.4088	12.96203196	18.04743442
recent	F	5.85	5	18.3	110	15.12396694	0.163934426	3	2	2	5	2	2	6	3	13	15	4	3	6	52.8	52	58	30.5	22.8	17.2	17.1	-0.09	19.9288	12.94219008	19.18502172
recent	F	5.85	5	21.2	110.5	17.36246187	0.221698113	8	8	3	7	4	5	10	6	15	15	8	4	9	56.2	55.4	60	34	24.5	18.8	18.2	1.19	25.9272	16.32231742	22.97388595
recent	M	5.85	5	19.6	112.9	15.37687867	0.178571429	5	3	3	10	4	3	6	4	8	12	7	3	6	56.6	54.4	57.2	26.5	20.1	15.5	15.6	0.07	16.21	16.92408679	14.46561255
recent	F	5.86	5	28.6	121.5	19.37374045	0.27972028	13	8	9	18	12	10	11	14	15	19	11	5	17	65.5	66.2	70.6	38.4	27.2	21.5	21.3	2.08	28.796	19.35234808	26.37466892
recent	F	5.86	5	21.7	120.9	14.84592055	0.184331797	6	2	2	5	2	2	3	3	10	15	3	3	12	57.2	55.2	61	32.3	23.2	17.3	17.3	-0.27	18.364	12.51534003	19.28333775
recent	M	5.86	5	19.2	116.2	14.21965215	0.140625	4	2	2	5	2	4	5	2	7	8	5	5	2	57	55.8	57.4	29	21.6	16.5	16.5	-0.87	12.3892	15.16967475	12.52693892
recent	M	5.86	5	20	111.5	16.08719258	0.19	8	5	2	4	2	4	6	3	9	13	6	6	9	57.2	54	58.4	29.3	23	17.2	17.6	0.58	16.21	17.9896608	14.46561255
recent	M	5.86	5	20.6	117.4	14.94620816	0.126213592	4	2	2	10	2	2	5	3	7	10	5	4	10	55.5	57.7	58.8	30.5	22.7	16.2	17.3	-0.26	13.1056	16.26677432	11.96032728
recent	F	5.87	5	20	115	15.12287335	0.15	5	4	3	7	3	3	7	4	10	14	5	3	11	55.1	56.2	62.8	32.8	24	17	16.5	-0.09	17.5816	12.92653876	19.76333619
recent	F	5.88	5	20.4	115.6	15.26562182	0.132352941	4	3	2	5	2	2	3	4	8	13	4	1	6	56.8	53.3	62.2	31.8	22.5	17.4	17.6	0.01	16.7992	13.13508895	18.04743442
recent	F	5.88	5	17.8	116.5	13.11499567	0.129213483	5	3	3	8	5	3	6	3	9	12	5	3	9	53.5	51.3	56.2	28	21.1	16.5	16.6	-1.63	17.3208	9.887643462	19.95015859
recent	F	5.88	5	22.5	115.8	16.77897393	0.266666667	7	6	5	25	9	7	8	9	14	17	5	7	11	59.3	64.2	63.2	32.4	24	18.5	17.5	0.89	29.3176	15.42025063	25.03791896
recent	F	5.88	5	21.5	125.9	13.56397559	0.130232558	5	2	2	5	2	3	6	4	10	12	7	3	10	54.5	51	59.9	31.4	24	16.4	17.1	-1.24	17.5816	10.56560314	18.88520582
recent	M	5.88	5	19.3	118.8	13.67490846	0.088082902	4	2	2	2	1	3	4	3	6	8	4	2	3	55.2	53	55.5	28.5	21.5	15.3	16.5	-1.37	11.434	14.33311177	11.09448523
recent	M	5.89	5	19.5	121.8	13.14437785	0.117948718	3	1	2	2	2	1	2	3	5	7	4	2	5	55.8	52.3	58	28.4	21.7	15.2	16	-1.89	10.4788	13.52501055	9.321157903
recent	F	5.9	5	15.4	106.5	13.57755295	0.136363636	3	1	1	3	1	1	3	2	6	7	3	1	4	50.7	51.2	54	27.2	19	15.1	15.7	-1.23	11.844	10.57210495	14.97603167
recent	F	5.9	5	20.5	114	15.77408433	0.16097561	3	2	2	7	3	2	5	3	7	7	5	2	8	56.2	52	59.2	31.5	24.1	17.5	17.2	0.32	13.6696	13.88886734	17.2635084
recent	M	5.9	5	22.6	115	17.08884688	0.190265487	6	5	5	14	7	7	8	4	10	15	7	3	10	58.8	60.3	62.8	33	25.2	18	18.3	1.22	15.2548	19.47415879	16.4252456
reference	F	5.9	5	24	123.5	15.7353833		3	4	3	6.5	3	3	4	3.5	10	13	5	5	9	58	53	67	36	26	18	19	0.3		13.83042878
reference	F	5.9	5	21.5	115.2	16.20068962		5.5	3	3	5	3	4	3	4	11	12	10	7	8.5	55.5	52.5	63.1	33.6	25.6	17.9	17.6	0.57	11.38388	14.53304133	22.68062928
reference	F	5.9	5	22.5	119.5	15.75602668		6.5	4.5	3.5	5.5	5.5	4.5	5	6	9.5	18	6	5.5	11	58.2	56.8	63.5	36.7	25.5	18.7	18.3	0.31	18.32663	13.86160029	25.48972166
reference	F	5.9	5	15	106.1	13.32479362		3	1	1	1	1	1	2	1.5	5	4.5	3	2	5	58.8	47	54	27	19.5	14.5	15	-1.44	13.37828	10.19043837	18.73247339
reference	F	5.9	5	23	118.7	16.32399293		6	3.5	3.5	3.5	2.5	3.5	4	4.5	10.5	11	6.5	6	14	58	54.9	61.2	33.5	25.1	19.5	19.1	0.64	14.525	14.71922932	23.67795293
reference	F	5.9	5	21.5	125.4	13.67235691		3.5	2.5	2	2.5	2	2.5	3	2	6	10	8.5	2.5	0	55.8	53	62	34	24.2	17.4	17.3	-1.15	11.28143	10.71525893	19.13556372
reference	F	5.9	5	21	116.5	15.4727477		7.5	3	3	6	2	6	7	8.5	12.5	18	6.5	5.5	12	55.5	59.2	61.5	35.5	24.2	18.2	18	0.13	13.572	13.43384903	25.98274791
reference	F	5.9	5	23	118.3	16.43457005		4	4	3.5	6	3	4.5	8.5	4.5	11	11	7	3.5	12	59.2	53.9	61.9	34.2	25.1	18.1	18.2	0.7	12.39408	14.88620078	23.40111611
reference	M	5.9	5	19	118.1	13.62240556		5	3.5	5	8	5	15	5	4	10	13	9	7	7	58.5	53.9	62	34.6	25.4	19.1	19	-1.42		14.2398324
reference	M	5.9	5	21.5	118.8	15.23370631		4	1.5	2	3.5	1.5	3	4.5	3	8	9.5	4.5	7	10.5	56.5	56	61	31.5	23	17	17.5	-0.05		16.67289653
reference	M	5.9	5	23	117.6	16.63080198		6	6.5	6	9	7	2.5	5	5	10	11	6	7	7	66	58.7	63.8	31.4	25.9	18.7	19.3	0.93		18.78251099
reference	M	5.9	5	20.5	118	14.72278081		2.5	3.5	3	3.5	2.5	3	3.5	3	6.5	9.5	5	3	9	56	52.4	58.5	31.9	23	17.9	18	-0.45		15.90139902
reference	F	5.9	5	16.5	108.1	14.11993041		7.5	7.5	6	7	5	4.5	5.5	5.5	9.5	11.5	9.5	6.5	10	53.5	48.6	56.5	29.5	22.7	16	16.4	-0.8	17.48543	11.39109492	25.03791896
reference	F	5.9	5	19.5	123.8	12.72311117		6.5	3.5	3	8	5	3.5	4	3.5	7	12.5	5	3	6.5	52.6	50.5	58	31	23.5	16	16.8	-1.98	18.24368	9.281897867	23.57486316
reference	F	5.9	5	18.3	112	14.58864796		3	3	3.5	4	3	2	4.5	4	6	10	6	6.5	7	53.5	51	55	30.2	22.8	16.8	16.7	-0.46	14.14692	12.09885842	21.18350162
reference	F	5.9	5	15	103.9	13.8950516		3.5	2	2	2	2	2	2	3	5.5	7.5	5.5	5	7	51.1	46.4	52.4	27.1	20.2	15.5	16	-0.97	11.588	11.05152792	19.33219908
reference	F	5.9	5	16.2	111.2	13.10102997		4	4	3	3.5	3	6	7	3.5	10	10	11	10	9	58.4	46	55	28	20.3	15	15.1	-1.64	19.30175	9.852555255	25.69509329
reference	F	5.9	5	20.7	117.9	14.89164708		3	10	4	10	4	12	9	5	12	18	15	9	18	54.5	50	61	31.5	24	17	17	-0.25	15.26868	12.55638709	26.86120513
reference	F	5.9	5	24	122.2	16.07195952		5	11	4	8	5	12	10	5	18	25	16	19	17	56.4	55	63	35.5	24	19.1	18.4	0.49	15.26868	14.33865888	28.35917424
reference	F	5.9	5	17	115.2	12.80984761		4	3	2	4	2	3	4.5	4	7.5	8.5	3.5	3.5	6	54	48	56	31	21.6	15	16	-1.9	14.525	9.412869891	22.26566474
reference	F	5.9	5	18	114.2	13.80194515		5	3	2.5	3.5	3.5	3	3.5	3.5	9	10	5	3	10	54	47	57.5	29.5	23.2	16	16.5	-1.05	12.88943	10.91093718	21.99412494
reference	F	5.9	5	22	115.5	16.49144506		5	6	6	7	7	5.5	4	5	12	16.5	10	5.5	11	57.1	54.2	61	33.3	25.5	18.5	18.2	0.73	17.48543	14.97208204	25.92574389
reference	F	5.9	5	19	110.2	15.64553476		3	3	3	5	3	3	3	5	7	10	5.5	3	8	54	50	60.2	32.5	22.5	18	17	0.24	15.99572	13.69475749	23.04612449
reference	F	5.9	5	20.5	117.5	14.84834767		3	2.5	2.5	5	2.5	2.5	4	4	7	8.5	6	2.5	10	54	51	60	33.9	24.2	17.3	18.1	-0.27	14.43087	12.49100498	21.87589025
reference	M	5.9	5	14	100.5	13.86104304		5	2.5	2	6	2	3.5	3.5	4	8	9	6.5	4	9.5	50.8	44.5	51	28.5	20.5	15	15.8	-1.19		14.60017499
reference	F	5.9	5	21.5	122.2	14.39779707		3	2.5	2	2	2	4	4	4	5	10	4	7	11	54	52	62.3	32	22	15.5	16.1	-0.59	15.452	11.81067358	21.99412494
reference	M	5.9	5	19	112.3	15.06586559		6	5	3	6.5	3	3	6	4	9	12	6	6	8	56	55.5	60	31.5	22.8	17.3	18	-0.17		16.41945704
reference	F	5.9	5	20	111.6	16.05837541		5	7	2	8	3	6	5	2	12	12	7	12	13	52.6	48.5	58	33	25	18	17	0.49	15.63428	14.31814687	24.53722552
reference	F	5.9	5	19	115	14.36672968		7	8	5	10.5	7	5	5	5	12.5	15	7	5.5	10	54.2	50	60.5	32.5	23	17.7	17	-0.61	15.99572	11.76376182	25.4304183
reference	F	5.9	5	17.5	111	14.20339258		5	6	5	7	5	3	5	5	12	12.5	7	4	8.5	53	50	57.5	31.7	22.2	17.5	18	-0.74	15.452	11.5171228	24.53722552
reference	F	5.9	5	16	109	13.46687989		3.5	4	3.5	9	3	4	5	3.5	11.5	15	8	7	10	52.5	47.5	54.5	28.5	21.2	15.5	16	-1.32	14.33648	10.40498863	23.74620587
reference	M	5.9	5	17.3	112.6	13.64486748		2.5	2	2	2.5	2	2	2.5	3.5	7	8.5	3.5	3	11	54.5	48	54.8	28.5	22	15.2	16	-1.4		14.27374989
reference	F	5.9	5	20.5	118	14.72278081		6	4	3.5	3.5	3	4	4	4.5	7	9	7	3	8	54.2	52	59.5	33.5	24	17	16.2	-0.36	15.81552	12.30139902	23.08208596
reference	F	5.9	5	22.5	118.4	16.05015066		5	1.5	4.5	6.5	6	5	3.5	5	12	21	10	4	11	59.5	54.2	61.6	33.9	26.5	20.9	18.8	0.48	19.697	14.3057275	26.53895329
reference	M	5.9	5	21	115	15.87901701		6.5	6	3	6	3	5	5	5	12	12	5.5	5	10	56.4	55	59.2	32.2	24	18.2	18.6	0.43		17.64731569
reference	F	5.9	5	17.5	113.5	13.58458344		3	3	2	5	2	3	3	4	6.5	10	5	4	8	54.5	51	56	31	22	15.5	15.5	-1.23	15.63428	10.58272099	22.34215982
reference	F	5.9	5	19.5	118.3	13.93365721		2	3	2	2.5	1.5	2	2.5	2	4	4.5	2	1	2	53.1	49.6	57.7	30.2	22.2	15.5	16.6	-0.95	13.572	11.10982239	19.08590349
reference	F	5.9	5	23	123.4	15.10419266		3.5	3	1	5	1.5	2	3	2.5	5.5	9.5	4.5	2	3.5	58.3	54.5	60	34.3	24.2	17.3	17.7	-0.11	10.34768	12.87733092	18.47356347
reference	F	5.9	5	21	117.5	15.21050249		4	3	3	4.5	4	4	4.5	4	9	19	7	6	7	53	51	60	35	23.8	17.3	17.5	-0.03		13.03785876
reference	F	5.9	5	20	116.3	14.78667632		4.5	2	5	6.5	8	2.5	4	3.5	14	17	7.5	9	9	57.7	51.8	61.8	31.3	23.8	18.2	17.5	-0.32		12.39788124
reference	F	5.9	5	17.5	114.5	13.34833432		4	2	3	3	3	2	2	3	5	8	3	2	5	52	48	56.3	29	20.7	15.7	16.3	-1.42		10.22598482
reference	M	5.9	5	23	118.1	16.49028041		8.5	6.5	6	12	8	5.5	5.5	7	12	17	9	8.5	12	58.5	58.1	63.1	34.2	25.3	19	18.2	0.84	9.80968	18.57032342	19.80870819
reference	M	5.9	5	23.5	123.5	15.40756282		7	1.5	2	2	1.5	3	3.5	2.5	7	12.5	4.5	7	10	56.6	55	65	32.2	24.5	18.5	18.2	0.09	18.402	16.93541986	18.71187282
reference	M	5.9	5	20.5	113.3	15.96960011		6.5	3	2	5	3	3	4	5	12.5	15	7	10	14	55	55	62	32	24.7	17.7	18	0.49	14.06512	17.78409617	19.94826708
reference	M	5.9	5	18	116.1	13.35389834		4.5	1.5	2	2.5	1.5	2.5	3	2	6	8	4	2.5	6	56.9	48	56.6	28.9	21.8	16.1	17	-1.68	10.642	13.83438649	14.25219314
reference	M	5.9	5	18.5	112.6	14.59133228		7	3	3	4.5	2.5	2.5	3	3.5	9	10.5	5.5	5	7	57.2	53.8	58.6	29.6	24.2	17.1	17.2	-0.56	13.177	15.70291174	17.55633974
reference	M	5.9	5	20.5	117.5	14.84834767		1.5	3	3	2.5	3.5	2.5	3	2.5	6	11	4.5	5	10.5	57.2	52	60.5	32.1	22.9	16.6	17.2	-0.35	13.177	16.09100498	15.77268474
reference	M	5.9	5	22	115	16.63516068		6	2.5	2	5	2	2.5	3.5	2.5	8	12	9	8	12.5	55.8	57.8	59	32.8	25.1	17.6	18.2	0.94	13.177	18.78909263	16.69515096
reference	M	5.9	5	21	118	15.08187302		4	4	2	4	4	3	3	3	6	10	8	5.5	0	55.6	52	58.9	34	24.4	18.7	17.6	-0.16	15.51652	16.44362826	17.26137045
reference	M	5.9	5	22.5	119.2	15.83543534		5.5	4	3	7	5	2.5	5	3.5	11	12	6	9	9	55.5	58.4	64.8	35.8	24.8	19.1	18.8	0.4	18.402	17.58150736	20.35827895
reference	M	5.9	5	21.1	118.5	15.026082		6	2	1.5	3	4.5	3	3	3	7	12	9	2	0	53	52	62.6	34	23.2	18.6	18.3	-0.2	13.47448	16.35938382	16.78388522
reference	M	5.9	5	21.2	117.1	15.46044787		4.5	3	2	3.5	3.5	3.5	4	5	6	0	10	3	0	53	55	64.3	33.1	24.3	19.2	18.3	0.12	13.47448	17.01527628	17.38860558
reference	M	5.9	5	21.5	114.5	16.39938216		7	6	3	6	6	5	5	4	13	16	10	8	11	56	55	64	32	24.2	19	18.5	0.78	17.39572	18.43306706	21.5170013
reference	M	5.9	5	18.5	115	13.98865784		5	4	4	7.5	4	3.5	5	4.5	10	11.5	7	7	10.5	53	47	56.5	29.5	23.5	16.8	17.2	-1.08	15.99232	14.79287334	19.73836937
reference	M	5.9	5	24	124	15.60874089		3	4	4	2	2.5	7	7	4	7	10	8	10	15	58.3	54	62	32	25	16.5	18.2	0.23	26.06008	17.23919874	23.27515964
reference	M	5.9	5	19.8	115	14.97164461		3	3	3	3	3	3.5	4.5	3	6	9	5	4.5	5	55.5	48.5	60	26.5	22	15.2	16.3	-0.25	10.43488	16.27718336	15.08539488
reference	M	5.9	5	23.2	122.9	15.35975255		6	5	4	6	4	7	8	5	10	15	14	14	14	58.1	55	62.8	31.5	22.6	16.6	17.6	0.05	12.87808	16.86322635	19.91351593
reference	M	5.9	5	19.5	114.2	14.95210725		5	3	2.5	5.5	3	3	3.5	3	8	7	5.5	4	6	58	52.5	56.8	30.5	22.5	16.7	17.7	-0.27	8.32848	16.24768195	14.88210095
reference	M	5.9	5	22	122.3	14.7085468		3	3	3.5	4	7	2.5	1.5	4.5	7.5	16.5	3.5	2	10.5	56	52.8	52.7	30.8	23.6	16.8	17.5	-0.46	12.87808	15.87990567	17.21868058
reference	M	5.9	5	22	118.4	15.69348064		6	5	4	10	4	7	6	5	15	16	8	7	10	56.4	57	62	34	26	18.2	18.8	0.29	13.37548	17.36715577	21.70062513
reference	M	5.9	5	19.5	113.5	15.13710726		7	3	3	7.5	2	3	3.5	4	10.5	9	5	4.5	6	55.4	58.5	59.5	31.5	22.8	17.7	18.2	-0.12	12.678	16.52703196	18.32485709
reference	M	5.9	5	19.2	116.1	14.24415823		3	2	2	2.5	2.5	2.5	2	3	6.5	9.5	4.5	3	9	56	51.9	57.2	28.8	22.9	16	17	-0.86	13.57332	15.17867893	16.4252456
reference	M	5.9	5	18.5	112.5	14.61728395		4.5	3.5	3	4	3	2.5	3.5	3.5	7.5	8.5	5.5	2	5.5	55	50	57	31.8	22.9	17.5	19	-0.53	10.84848	15.74209876	15.86794813
reference	M	5.9	5	21	115.5	15.74183392		8	8	4	11	5	5.5	7	5.5	13.5	11	11	6	9	58.5	53.5	63	34.5	24	19.5	18.5	0.33	17.67208	17.44016922	22.35297034
reference	M	5.9	5	24	117	17.53232522		4	5	3.5	8	4	2.5	4	6.5	12	17	8	5	10	59.9	54.5	63.5	34.5	27	19.5	19.4	1.48	14.65	20.14381108	20.35827895
reference	M	5.9	5	14.5	101.2	14.15816526		5	3	3	3.5	2.5	2	2.5	4	5.5	5.5	5	2.5	5	53	49	52	27	20.8	15.5	16.2	-0.93	13.27632	15.04882954	16.10307946
recent	F	5.91	5	26.7	121.5	18.08667378	0.254681648	7	6	4	22	8	8	5	7	10	13	5	3	9	65	61.6	67.2	34.8	25.6	18.5	18.3	1.53	22.5368	17.37387741	23.81408491
recent	M	5.91	5	21.5	123.7	14.05073557	0.11627907	6	2	3	5	2	2	5	4	8	10	5	4	8	56.3	55	60.3	29.9	23	16.6	17.5	-1.02	15.4936	14.87961071	13.70256952
recent	F	5.92	5	22	115.6	16.46292549	0.254545455	5	3	4	9	6	7	7	4	12	15	7	5	11	57.9	58.8	63	35	24.4	17.1	17.8	0.71	23.58	14.91501749	23.54030831
recent	M	5.92	5	20.9	114.5	15.94172499	0.138755981	4	2	3	5	2	3	4	3	7	9	4	2	3	58	54.5	59.5	32.5	25.5	17.7	18.1	0.47	13.1056	17.72800473	12.64949834
recent	M	5.92	5	20.9	113	16.36776568	0.172248804	6	4	6	5	4	5	5	4	8	11	5	3	9	54.2	53.4	57	31.1	22.9	17	17	0.76	15.7324	18.37132618	15.6767136
recent	M	5.92	5	20.9	115.6	15.63977922	0.167464115	4	3	2	5	2	3	5	4	8	13	5	3	6	56	55.2	58.5	31	24.2	18.2	18.5	0.25	16.9264	17.27206662	15.08539488
recent	F	5.93	5	22.5	118	16.15914967	0.217777778	6	6	4	10	4	6	7	4	10	17	9	4	11	57.5	57.5	59	33.5	24.5	18	17	0.54	19.4072	14.449316	22.30397168
recent	F	5.94	5	18.5	116.4	13.65418453	0.162162162	5	3	3	8	6	4	3	3	7	17	7	2	12	52	54.5	56.2	26.4	22	14.9	15.1	-1.17	12.8872	10.65981864	17.82860245
recent	F	5.94	5	21	117.4	15.2364258	0.161904762	10	8	4	14	5	7	8	4	15	17	7	5	12	53.7	55.7	61	31.9	23.9	17.4	17.6	-0.02	25.6664	13.04900296	23.81408491
recent	M	5.94	5	20.5	119.4	14.37954709	0.112195122	7	3	3	9	2	3	5	3	7	10	3	2	6	55.2	54	57.7	29	21.5	16.3	16.9	-0.74	12.628	15.35511611	12.27822264
recent	M	5.94	5	20.1	114.4	15.35833048	0.179104478	4	2	2	5	2	2	4	3	6	13	5	3	6	57.2	54.4	57.2	31.3	23.4	17.3	17.4	0.05	13.1056	16.83307902	12.27822264
recent	F	5.95	5	18.5	115.6	13.84382371	0.135135135	8	2	3	4	2	3	4	3	9	16	9	2	10	53.4	51.3	58.1	30	22.9	16.2	16.9	-1.02	16.5384	10.9391738	18.47356347
recent	F	5.95	5	20.6	112.5	16.27654321	0.165048544	4	3	1	3	2	3	5	3	9	15	7	2	7	55	53.9	59.5	34	25.3	17.8	17.9	0.61	15.2344	14.61258025	18.26237494
recent	F	5.95	5	23	114.9	17.42158959	0.165217391	5	4	2	6	3	2	4	3	10	16	6	2	9	59	56	64.2	35	25.5	20	19.3	1.21	16.7992	16.34160028	19.08590349
recent	M	5.95	5	17.8	111.4	14.34331779	0.129213483	3	2	1	2	1	2	4	3	8	5	4	4	6	53.5	52.3	54	26.8	20.9	16	16.8	-0.77	13.1056	15.29340986	11.63427066
recent	F	5.96	5	19.5	113.1	15.24436721	0.241025641	7	4	9	11	4	7	7	4	9	14	4	6	8	54	57.5	60.3	31.2	22	17.6	17	-0.02	20.1896	13.04699449	21.99412494
recent	F	5.97	5	34.4	129.8	20.41780528	0.311046512	7	10	9	23	11	11	14	12	17	24	15	7	12	68.3	73.4	74.5	41.1	30.3	23	22	2.45	33.4904	20.85188597	27.83036304
recent	M	5.98	5	17.8	111.6	14.29195411	0.146067416	3	2	2	2	1	2	3	2	3	7	3	3	7	51	49	56.3	27.5	22.2	15.7	16.2	-0.82	12.628	15.19485071	11.63427066
recent	F	5.99	5	17.2	107.1	14.9951048	0.209302326	6	5	2	7	2	5	6	3	9	13	5	3	8	53	54.6	55.4	28	20.6	15.8	15.7	-0.18	17.3208	12.64960825	19.85710548
recent	F	5.99	5	17	112	13.55229592	0.147058824	5	2	2	3	2	2	4	3	6	9	5	3	7	51.7	50.8	55.5	28	21	15.4	15.5	-1.25	14.452	10.47096684	17.49273314
recent	F	5.99	5	25.9	126.1	16.28806864	0.108108108	3	3	4	9	5	5	5	3	6	12	3	2	7	57.3	57.3	60.4	32.7	22.8	16.4	16.5	0.61	12.3656	14.60198365	18.04743442
recent	F	6	6	18.3	111.1	14.82596504	0.169398907	8	3	3	9	2	2	6	4	7	12	4	4	7	55	54	59.5	29.5	21.8	16.4	16.6	-0.29	17.06	12.38720721	18.36842978
recent	F	6	6	22	119.8	15.3288313	0.172727273	4	6	3	9	4	3	5	4	9	15	6	7	8	56.5	54.1	60.5	33.4	23.2	18	17.5	0.04	18.4944	13.14653526	20.17973053
recent	M	6	6	19.8	117.8	14.2683781	0.101010101	4	3	1	3	2	3	3	2	8	7	4	2	5	54.5	50.5	57.7	29	22.5	15.7	16.5	-0.84	12.628	15.14525093	12.40318837
recent	M	6	6	20.3	114.7	15.43011639	0.172413793	3	2	2	6	2	3	3	3	6	10	2	2	6	59	56.7	60.2	29.9	22.8	16.6	17	0.09	12.8668	16.89947575	12.64949834
reference	M	6	6	18.5	120	12.84722222		3	1.5	2.5	2	2	2.5	3.5	3.5	6	8	5	1.5		58	48.5	60.5	30	24	16	17	-2.2		12.99930555
reference	M	6	6	18.2	114.4	13.906548		3.5	1.5	1.5	1.5	2	2.5	4	2	6	6	2.5	2.5		72.5	54	56	29	21	15.8	17	-1.16		14.59888748
reference	M	6	6	21.3	123	14.07892128		4	1.5	3	3	3.5	4	6	6	6.5	8.5	8.5	6		65	55	64.6	32.5	25.7	17.8	18.5	-1		14.85917113
reference	M	6	6	23.2	123	15.33478749		4	4.5	5.5	8	6.5	7	8.5	16	13.5	16.5	8.5	8.5		65	59	64	33.3	26	18.8	18.7	0.02		16.75552911
reference	M	6	6	20.5	120.6	14.09481063		2.5	1.5	2.5	3	3	2.5	3.5	3.5	6	11	5.5	12		60	53	60	32	24.5	16.8	18	-0.99		14.88316405
reference	M	6	6	23.5	122.8	15.58371972		4	2	4	4	3	3	2	4	9	10	4	2		78.4	50.4	64.3	32.7	23.7	17.3	17.3	0.2		17.13141678
reference	M	6	6	21	115	15.87901701		4	3	3	5	4	9	2	7	2	8	5	3	4	55	54.5	62	32	25	17.5	18.5	0.42		17.57731569
reference	M	6	6	20.8	117.2	15.14286713		6	2	2.5	3.5	2.5	7	5.5	4	13	14	13.5	5	6.5	54	49.6	60.8	30.6	22.2	16.7	16.2	-0.13		16.46572937
reference	M	6	6	22	118.2	15.7466338		4	3	3	3	3	9	3	3	7	9	6	5	10	58.5	53.5	61.5	32	23.5	18	18.5	0.32		17.37741704
reference	M	6	6	17	107.5	14.71065441		3	3	3	3	3	2.5	2.5	3	6	5	4	3	5	57	50	56.5	28	22.2	16	17	-0.47		15.81308816
reference	M	6	6	20	115.1	15.09660696		5	3	3	3	3	4	4	3	12	10	7	5	12	57	49.5	61	31	23	18.5	18.5	-0.16		16.39587651
reference	M	6	6	20.5	119	14.47637879		3.5	3	4	3	2.5	4	4	4	6	5	4	4	4	57.7	52.2	61.7	33.7	23	17.5	18.3	-0.66		15.45933197
reference	M	6	6	16	106	14.23994304		2.5	2	2.5	3	2	2.5	3	3	3	5	4	3	6	55.3	48	52	28	21	15	14.5	-0.86		15.10231399
reference	M	6	6	23	114.5	17.5435251		6	4	4	7	3	3	4	6	7	14	8	6	11	56.6	54.5	61.5	33	24	17.5	18.5	1.47		20.0907229
reference	F	6	6	21	123.4	13.7907846		3	4	2.5	3.5	3.5	5	4	4	7	13	12	15	13	60	49.5	57	29.2	23	15	15.7	-1.06		10.82408475
reference	F	6	6	30.5	130.7	17.85453994		7	6	2.5	12	4	5	5.5	6	14.5	19	13	7	8	63	62.5	75	40	29	22	21	1.41		16.96035531
reference	F	6	6	21	118.4	14.98014061		5	3	3	3	3	3	2	3	9	9	6	3	9	55.5	51.5	62.5	33	24	18.5	17.5	-0.19		12.62001232
reference	F	6	6	23	121.5	15.58028078		4	3	3	5	2	3	2	3	12	14	8	3	7	58	53	67.5	34.5	25.5	18.5	18.5	0.2		13.52622398
reference	F	6	6	24	122.5	15.99333611		2	2.5	4	3	2.5	2.5	5	6	8	12	9	2	11	55.5	56	63	34.2	26.3	18.5	17.7	0.44		14.14993753
reference	F	6	6	24	122	16.12469766		3	3	2.5	4	3	5	6	4	12	13	7	5	13	54	53	64	33.6	25	18	18	0.52		14.34829347
reference	F	6	6	24	127.5	14.76355248		2	2.5	3	2.5	3	4	6	4	5	16	6	2	8	52.7	53.5	61.5	34	25	16	17	-0.34		12.29296424
reference	F	6	6	20	118	14.3636886		2.5	2	7	3	4	3	3	5	7	12	5	2	8	59.4	52	59	31	22.5	15.9	16	-0.62		11.68916979
reference	F	6	6	24	123.9	15.63394677		4	3	4	5	4	9	10	8	12	18	12	10	14	60.1	51.5	61.8	32.5	25	18	18	0.23		13.60725962
reference	F	6	6	21.5	121.2	14.63636463		6	3	2.5	4	1.5	3.5	5	2.5	9	12	7.5	5.5	10	57.5	53	61	32	23.7	17	17	-0.42	13.95632	12.10091059	22.18869142
reference	F	6	6	17.5	110.3	14.38424342		6	3	2.5	4.5	3.5	3.5	5	4	9	13	5.5	6	11	51.6	51.8	57.4	31.1	22	16.8	16.2	-0.61	16.353	11.72020756	23.67795293
reference	F	6	6	20	113.5	15.52523822		2	6	3.5	6	6	4	5	6.5	12	20	6	6	18	54.3	51	61.8	32.7	24.2	17.8	17.6	0.16	14.33648	13.44310971	24.88360453
reference	F	6	6	17.5	114	13.46568175		2.5	2	1	1.5	1.5	1	2	2	5	10	5	5	8	54.5	50.2	53.5	28.5	22.5	16.4	16.8	-1.32	10.557	10.33317944	17.49273314
reference	F	6	6	20	114.2	15.33549462		2	2	3	3	4.5	4.5	2.5	3.5	5	10.5	5	3	10	57	52.2	60.7	31.4	23.3	17.5	17.8	0.04	11.99312	13.15659688	20.49404355
reference	F	6	6	22.5	115.5	16.86625063		7	5	4	8.5	6.5	3	3	6.5	12	17	10	6	7	56	59.4	67.9	35.9	25.7	18.3	18.2	0.93	14.43087	15.46803845	24.66430001
reference	M	6	6	24	118	17.23642631		6.5	5	4.5	9	5	4	5	6	11	14	8	7	7	60	56.3	65.5	34.4	25.3	18.7	19.3	1.29		19.62700373
reference	F	6	6	23.5	122.8	15.58371972		2.5	6	5	8.5	9.5	7	6	15.5	10.5	20	7	7	16	58.8	55.8	64.5	33	24.4	18.2	18.6	0.2	12.19412	13.53141678	27.17539473
reference	M	6	6	29.5	126.8	18.34777936		5.5	5	4	10.5	6.5	5.5	7	5	15.5	17	8	10	16.5	57.7	64.6	70.8	37.5	27.9	20.8	21	1.91		21.30514683
reference	F	6	6	20	116.2	14.81213766		7	8	4.5	9.5	5.5	3	6	2	12	14	4	2	7.5	57	56	58.5	33.5	24	17.5	17.4	-0.3	14.71248	12.36632787	23.26034018
reference	F	6	6	20.7	118.5	14.74122737		7	17	3	7	8.5	4	4	5	8	12	10	3	0	55	54.2	61.6	35.5	25.3	18	17.3	-0.35	14.71248	12.25925333	23.18934666
reference	M	6	6	22.5	118.5	16.02307323		2.5	3.5	2	3.5	4	2.5	3	2.5	5.5	7.5	3.5	2.5	8.5	59.5	53.3	58.9	33.5	24.6	17.9	18.5	0.51		17.79484058
reference	M	6	6	28	120.8	19.18775492		3	1.5	1.5	1.5	1.5	4	2	3.5	6.5	10	3	7	4	57.4	57	62.2	34.8	24.2	17.2	18.1	2.33		22.57350993
reference	F	6	6	19	115	14.36672968		3.5	4	2.5	8	4	4	4	4	10	11	7	5.5	10	53	49	58	31.8	22.8	16.8	17.2	-0.62	14.71248	11.69376182	23.54030831
reference	F	6	6	19	111	15.42082623		5	5	3	10	3.5	5	5	6	12	11	8.5	5	10.5	56	50	59.5	32	23.5	16.8	17.2	0.1	11.99312	13.28544761	24.27911199
reference	F	6	6	22	118	15.80005745		4	5	4	5	3	5	5	4	8	13	9	0	12	57.4	50.2	58.7	35	24.5	17.5	18	0.33	13.572	13.85808675	22.75459935
reference	F	6	6	23.7	126	14.9281935		4	3	3.5	3	3.5	8	5	4	10	17	16	8	14	54	50	60.2	34	23	17	16.6	-0.22	13.18352	12.54157219	24.21373689
reference	F	6	6	19	117.2	13.8324267		3	3	3	4	2.5	4	5	3	10	12	5.5	4	8	79	48	59.5	31	23	17	16.8	-1.03	15.452	10.88696432	23.47090788
reference	F	6	6	25	119.8	17.41912648		4	2	4	7.5	7	5.5	3	4	13	20	5.5	5.5	13	57.5	56.2	61.4	35.6	26.3	19.5	18.8	1.2	15.99572	16.30288098	25.4304183
reference	F	6	6	24.5	120.6	16.84501759		5	3	4.5	4.5	8	3	3	5.5	6	12	5.5	2	7	53	59.6	63.9	32.4	24.4	18	18	0.92	11.588	15.43597656	21.05715188
reference	F	6	6	22	117.3	15.98919712		3	4	4	7	7.5	5	5	5	10	18	8	3.5	11.5	57.3	57.3	61.9	34.3	23.7	18.2	17.5	0.44	13.18352	14.14368765	23.67795293
reference	F	6	6	25	122	16.79656006		6	4	4.5	10	9.5	4.5	6	8.5	11	16	10	9	14	62	60.8	67.5	36	25	18.6	18.2	0.89	20.31588	15.36280569	27.27840365
reference	F	6	6	25	121.7	16.87947179		8	5	5.5	11.5	5	7	8	5	16	20	9.5	6	12	58.5	59.8	68	36	27	19	19	0.93	12.39408	15.4880024	25.8684789
reference	F	6	6	20.5	120	14.23611111		6	5.5	4	7.5	3	5	4.5	4	12.5	18	8	5	9	57	54.5	66	36.5	24	18.1	17.5	-0.71	12.19412	11.49652778	23.84788554
reference	F	6	6	24	122.4	16.01947969		6	4.5	3	9	6	6	2	6	12	19.5	2.5	3	10	58	56	64.8	34	25.3	18.4	18.1	0.46	17.74052	14.18941433	26.42966993
reference	F	6	6	22	111.8	17.60107015		5	3	7	8	11	4.5	2	8	13.5	21	6	4	11	58.4	56	65	33	23.7	19	17.9	1.29	18.98087	16.57761593	27.35511061
reference	F	6	6	17.5	115.3	13.16374419		4	4	2	5	5	5	5	5	9	11	5	5	8	54	48.8	57	31	22	16.8	16.8	-1.58	14.525	9.877253727	23.81408491
reference	F	6	6	19	116.5	13.99915268		3	2	2	2	1	2.5	2	2	5	6	4	2	3	54	50.2	58.8	30.3	21.8	16.3	17.4	-0.89	15.99572	11.13872055	20.92948505
reference	M	6	6	21	113.2	16.38801833		3	1.5	2	3	2.5	2	2.5	2.5	8	10	5	7	8	57.8	55.8	59.8	31.5	22.5	16	16.8	0.76		18.34590768
reference	F	6	6	25	119.1	17.62448704		8	5.5	2	7	2	3	5	4	9	11.5	8	5	7	61.3	58.5	64.4	35.5	25.7	18.5	18.5	1.3	17.90928	16.61297543	24.14801576
reference	F	6	6	24.6	117.1	17.93995366		4	4	3.5	5.5	6.5	5	2	4	12	17	6	2	12	61	58.6	64.7	33.4	26	19.5	18.6	1.45	16.353	17.08933003	25.09911351
reference	M	6	6	15.8	110.6	12.91655903		4.5	1	3.5	2.5	4	6.5	4.5	3.5	7.5	12.5	6	6.5	8.5	50.8	51.7	58	27.8	20.8	16	16.3	-2.13		13.10400414
reference	M	6	6	20	115.5	14.99222278		7	3.5	3.5	7	3.5	3	5	5	9	12	5.5	4	8	56	55.8	59.7	32	24	17	17.8	-0.24		16.2382564
reference	M	6	6	25	115	18.90359168		9	4	4	5	4.5	5	5	5	10.5	13.5	6.5	8	10	61.5	60	68.1	37	26	19.8	18.5	2.19		22.14442344
reference	F	6	6	23	117.6	16.63080198		5	6	3	6	4	4.5	5	5	10	13.5	7	5.5	11	58.8	56	65	37	26.2	18.5	19	0.8	17.57072	15.11251099	25.06855379
reference	F	6	6	20.5	115.2	15.44716917		8	3	3.5	6.5	4	4	4	5	10	12	8	5	7	55.3	53.7	60.7	32.8	23.1	17.5	17.7	0.11		13.32522545
reference	F	6	6	18	117.2	13.10440424		5.5	4	3	3	3	3	4	3	7	12	5.5	3	5	53	53	57.5	30.8	23.5	16.2	16.8	-1.63		9.787650402
reference	F	6	6	19.5	112.6	15.38005294		2.5	2.5	3.5	6	5	3	3	3.5	6	10	6	2	6.5	55	52	57.6	31.5	21.8	17	16.7	0.07		13.22387994
reference	F	6	6	19	117.7	13.71515358		7	3	2	9	2.5	4.5	5	4.5	9	4.5	13	9	5	55.8	49	60	33.3	24.2	17.3	16.6	-1.11		10.70988191
reference	F	6	6	18	109	15.15023988		5.5	7	5	6.5	3	4.5	5.5	5	13	16	7	6	13	54.4	50	58.5	32.5	23	17	17.8	-0.08		12.87686222
reference	F	6	6	27.3	124.7	17.55616849		8	5	6	10	13	4	4	6	12	19	10	3	12	60	63.3	69.7	39.7	26.7	19.7	19.7	1.27		16.50981442
reference	F	6	6	21	122	14.10911045		4.5	3.5	2.5	6	3	3.5	4.5	2.5	9	11	6	3	9	53	51.5	59.5	33	25.2	17	18	-0.81		11.30475678
reference	M	6	6	19	111	15.42082623		3	3	2.5	3	3	3	4	4	7	7	5	6	8	54	51	59	31	22	17	17	0.09	12.87808	16.88544761	16.95955399
reference	M	6	6	21	119.5	14.7056249		2	3	3.5	3	2	2	4	4	8	8	5	6	14	54.5	52.5	58	31	23	16	17	-0.47	14.84368	15.8054936	17.88546261
reference	M	6	6	20	119	14.12329638		2	1.5	2	3	3	2	2.5	3	4	7	5	3	5	54.5	50.5	57	26.5	21	15.5	16	-0.97	14.84368	14.92617753	15.6767136
reference	M	6	6	21.5	121	14.68478929		2	2	3.5	4	3	3	4	4	4	10	5	4	11	54	50	59	28.6	22	16.5	17	-0.49	14.84368	15.77403183	16.51583997
reference	M	6	6	19	108.7	16.08031355		2	2.5	2	3	2	4	3	5	7	9	6	5	12	53	46	56	28.5	23	16.5	17	0.55	21.98212	17.88127346	21.26814152
reference	M	6	6	21	114	16.1588181		2	1.5	2	6	2	5	3	5	7	9	4	4	7	58.5	53	59	30.5	21.5	17	17.5	0.61	22.23352	17.99981533	21.67019729
reference	M	6	6	23	121.8	15.50362515		7	3.5	3	5	3	3.5	4.5	4.5	8	7.5	5	7	8	59.2	54	60.3	31.3	24.2	16.8	17.4	0.14	12.57772	17.01047398	17.63940326
reference	M	6	6	21	118.4	14.98014061		3	3	4	4	4	4	5	5	8	8	6	2	8	66.7	52.5	61	31.5	24.8	17.5	19	-0.25	17.30328	16.22001232	19.84373699
reference	M	6	6	20.5	116.9	15.00115985		3	1.5	1.5	1.5	1.5	1.5	1.5	1.5	5.5	7	3.5	2.5	8	55.2	51.5	61.5	33.8	23.8	16.8	18	-0.24	15.99232	16.25175137	16.00953939
reference	M	6	6	21	118	15.08187302		2	5.5	3	5	4	4	4	3.5	8.5	10	4	3	10	60	53	60.8	33.5	24.5	18.7	19.3	-0.17	14.74692	16.37362826	18.48104083
reference	M	6	6	17.5	116.5	12.89395642		5.5	2	2	2.5	1.5	1.5	2	2.5	5	8	6.5	4	5	55.8	49.7	56.6	26	21	15.6	16.7	-2.16	12.47728	13.06987419	14.46561255
reference	M	6	6	21	117.1	15.31459459		7	6	4	6	3.5	4	7.5	4	10	11	8	6	11	57.6	52.2	61.1	33	23.4	18.5	17.8	0	12.57772	16.72503783	18.40318229
reference	M	6	6	23	122.2	15.40229454		5	4	4	7	3.5	4	7	4	9	10	6	5	12	58.5	53.9	63	34	25.2	17.7	19	0.07	9.80968	16.85746476	16.87201678
reference	M	6	6	21.5	116.8	15.75987521		6	4	4	6	4.5	5	7	4.5	10	9	6	6	12	69	51.6	61.3	33.5	24	18.1	18.4	0.33	22.732	17.39741157	22.5824646
reference	M	6	6	19.5	107.3	16.93694852		6.5	4	4.5	6.5	3	4.5	6	4	10	21	12	10	12.5	69	55.5	58.5	33	24.5	16.9	17	1.11	22.732	19.17479227	22.2949726
reference	M	6	6	19	118.8	13.46234511		8	3.5	3	5.5	3.5	5	5.5	3.5	8.5	10	5.5	2.5	7	57.5	50.5	57.5	30	21.1	16.2	16.9	-1.58	19.03228	13.92814112	20.49216231
reference	M	6	6	22	117.7	15.88070415		5	15	2	3	4	3	2	3.5	8	10	7	5	9	58.5	56.3	60.8	30.5	24.2	19.2	18.9	0.42	19.83112	17.57986327	20.01749524
reference	M	6	6	28	125	17.92		6	5.5	4	13	5	5	5.5	10	14	16	7.5	6	11	57.1	61.5	69.5	36.5	27.5	20.4	20	1.68	10.43488	20.6592	21.4861484
reference	M	6	6	21	120	14.58333333		5	2.5	2.5	4	2	2.5	3	4	5.5	6.5	3	2.5	6	60	52	59.2	31	22.2	16	17.7	-0.57	11.05432	15.62083333	15.23578652
reference	M	6	6	20.7	111	16.80058437		6	10	5	8	4	10	8	8	15	17	16	14	14	55.4	54	63	32	23	19	18	1.02	22.06608	18.9688824	25.6898905
reference	M	6	6	18.5	113.3	14.41159035		4.5	3.5	2.5	2	1.5	3	3	3.5	9	13	7	5.5	12.5	56.5	51.9	57.3	29	22.3	17	17	-0.72	15.612	15.36150143	18.71187282
reference	M	6	6	20	115.1	15.09660696		5.5	3	2.5	5	2.5	3	3	4	8	8	4	2.5	8	57.8	52	54.9	29	23	17.2	18	-0.16	10.33108	16.39587651	16.2881549
reference	M	6	6	24	123.2	15.81210997		4	2.5	2.5	2.5	2	2	2.5	3.5	7.5	12	7	8	10	57.8	58.8	62	34	24.8	18.8	18.6	0.37	15.22912	17.47628605	17.63940326
reference	M	6	6	20.5	122.7	13.61647633		3.5	2.5	2.5	5.5	2.5	3.5	3.5	3.5	7.5	12.5	3	2.5	7	56.5	51.5	60.6	32.8	23.5	17.9	18.8	-1.43	13.47448	14.16087926	17.38860558
reference	M	6	6	22	118	15.80005745		4.5	4	3	5	3.5	4.5	4.5	3.5	10	11	7	6	10.5	57.5	53.5	60.5	34.5	24.4	17.5	18	0.36	14.06512	17.45808675	18.97612945
reference	M	6	6	15	102	14.41753172		5.5	3	3	10	3	3	4	5	10	13	8	6	10	55	52.5	53.5	29.5	22	14.6	16	-0.71	17.30328	15.3704729	20.25696639
reference	M	6	6	23.6	119	16.66548973		5	3	2.5	5.5	3.5	5	2.5	3.5	9	11.5	5	2	7	58.1	58.5	64.9	33	24.6	17.8	18	0.94	12.37668	18.76488949	18.1269642
reference	M	6	6	22	120	15.27777778		8	7	5	10	5.5	3	4.5	4	11	12.5	5.5	6	10	58	54	60	32.5	23.6	18	19	-0.02	10.01872	16.66944445	17.47274288
reference	M	6	6	32	126.5	19.9971879		13	19	14	23	12	11.5	11	12	22	27	12	10	15	69	71	73.5	42	28.8	22.2	21.2	2.71	20.70352	23.79575373	27.91057203
recent	F	6.01	6	20.1	117.8	14.48456565	0.169154229	7	5	2	11	4	6	7	3	10	14	5	5	10	53.7	54.8	59.5	30.3	22.2	16.4	16.1	-0.54	16.2776	11.86469413	19.66883931
recent	M	6.01	6	21.8	114.9	16.51263709	0.169724771	4	3	2	5	2	2	5	3	7	9	4	4	6	58.2	58.2	61.8	30.5	25	17.5	18.3	0.84	15.016	18.52708201	13.58975679
recent	F	6.02	6	20	110	16.52892562	0.205	5	3	3	7	2	2	6	3	10	14	8	3	8	58.3	56.6	59	34.5	23.8	17.5	17.4	0.74	17.5816	14.94467769	19.03603932
recent	F	6.02	6	20.4	119.2	14.35746138	0.132352941	3	2	2	5	2	3	6	3	7	9	5	2	9	53.5	52	60	30.5	22.5	16.8	17.2	-0.62	14.1912	11.66576668	18.04743442
recent	F	6.02	6	20.7	117	15.12163051	0.1352657	6	7	4	8	4	4	7	4	8	14	10	4	8	54	51	57	29	22.5	16	17	-0.1	17.1904	12.81966207	19.5257041
recent	M	6.02	6	28.9	124.5	18.64486057	0.162629758	10	12	6	23	10	6	7	10	16	23	8	10	13	68.5	64.7	69.8	36.1	27.3	20.7	20.2	2.06	25.762	21.73973946	21.23670248
recent	M	6.02	6	24.7	123.1	16.2997464	0.117408907	4	3	3	7	3	3	6	4	9	10	5	2	9	55	57.2	60.3	33.2	24.6	17.2	17.8	0.7	15.7324	18.19861706	14.14413755
recent	M	6.03	6	28.6	130.8	16.71669987	0.167832168	8	6	7	12	7	7	8	5	9	15	10	3	13	63	63	66.3	35.9	27.2	19.5	19	0.97	16.9264	18.8212168	17.13287796
recent	M	6.03	6	17.9	108	15.34636488	0.122905028	3	4	3	5	2	4	5	3	9	12	5	3	7	57.6	54.7	57.2	28	21.9	16.5	16.9	0.03	14.2996	16.75201097	13.92525571
recent	M	6.03	6	22.4	114.3	17.1457133	0.165178571	6	5	3	4	6	3	6	4	10	14	8	5	9	60.8	57	62.3	34.8	24.5	19.7	18.5	1.23	15.7324	19.46902708	14.88210095
recent	F	6.04	6	18.6	112	14.82780612	0.188172043	5	2	2	5	2	2	6	3	8	17	6	4	9	53.6	51.5	56.5	31.4	23.3	16.6	16.8	-0.29	16.5384	12.36198724	17.82860245
recent	F	6.04	6	18.7	115	14.13988658	0.171122995	8	5	3	3	5	7	5	4	12	15	5	2	10	53.6	53.3	57.3	30.5	22.2	16	16	-0.79	19.668	11.32322874	21.18350162
recent	M	6.04	6	22.2	119.8	15.46818431	0.13963964	5	3	3	7	2	3	5	3	8	13	6	2	7	62	56.4	60.5	33	24.2	17.8	18.2	0.12	15.1354	16.92895831	13.92525571
recent	M	6.04	6	22.3	115.9	16.60114302	0.165919283	6	3	2	6	3	2	6	5	8	10	6	3	7	59	55.7	63	34.2	23.8	18.4	18.3	0.89	13.3444	18.63972596	14.46561255
recent	M	6.05	6	21.6	120.8	14.80198237	0.111111111	3	2	2	5	1	3	5	3	8	12	4	2	8	57	56.2	58.8	29.6	24.6	17	18.2	-0.4	14.2996	15.91599338	13.12828151
recent	M	6.05	6	23.2	126.5	14.49796122	0.168103448	6	2	3	7	3	8	6	4	10	16	10	4	12	56.6	56.7	63.8	27.2	24.7	18	16.5	-0.64	16.4488	15.45692144	16.33401324
recent	M	6.05	6	21.8	122.1	14.62261905	0.165137615	6	4	3	10	3	6	9	3	11	16	6	2	13	58.5	56.4	58.8	30.2	24.7	17	17	-0.54	17.6428	15.64515477	16.78388522
recent	F	6.06	6	19.2	113.2	14.98333104	0.161458333	4	3	2	4	3	2	5	3	9	14	6	3	8	55	53.2	58	31.2	23.8	16.8	16.8	-0.19	15.4952	12.58282987	17.60573158
recent	M	6.06	6	19.8	116	14.71462545	0.136363636	7	4	2	3	6	6	5	3	7	8	4	3	7	54.2	52	57.7	29.3	22.1	16	16.3	-0.47	14.2996	15.77708443	14.88210095
recent	M	6.06	6	24.6	120.2	17.02653093	0.158536585	4	3	2	7	2	2	3	3	8	10	4	2	5	60.2	55.6	63.4	34	26	17.8	18.1	1.16	14.2996	19.2680617	13.12828151
recent	M	6.06	6	23.5	118.1	16.84876477	0.238297872	5	3	3	11	4	3	5	3	6	17	6	3	8	58.5	58.5	60.5	31.1	23.9	18.2	18.2	1.05	15.016	18.9996348	14.57100669
recent	M	6.07	6	19.2	113.4	14.93052639	0.192708333	7	7	4	3	4	10	7	4	9	10	7	5	6	57	53	59.5	28	22	16	16	-0.3	18.3592	16.09609485	18.28551769
recent	M	6.08	6	21.8	117.7	15.73633411	0.160550459	4	6	2	8	2	3	5	4	10	15	7	3	10	59.5	58	61.5	30.5	23.8	17.8	17.6	0.31	17.404	17.30586451	15.08539488
recent	F	6.09	6	26	123.9	16.93677567	0.238461538	7	6	4	12	3	7	6	6	14	20	7	8	15	62	62.1	68.8	37.3	25.9	19.7	18.8	0.95	25.6664	15.51153126	23.88159425
recent	F	6.1	6	26.7	127.3	16.47610132	0.176029963	4	4	2	10	3	5	7	4	9	15	10	2	8	58	56.3	65.8	37.4	25.4	18.1	18.2	0.71	22.276	14.80891299	22.56883565
reference	M	6.1	6	19.5	113.5	15.13710726		6	2.5	2	5	4	3	6	5	10	10.5	5.5	6		66.3	50	61	30.8	22.7	17	16.8	-0.14		16.38703196
reference	M	6.1	6	19.5	116	14.49167658		5	2.5	2.5	3	3	3	3.5	4	10	12	3.5	4		66.6	50.8	57.6	30.1	22.3	16.4	15.8	-0.66		15.41243164
reference	M	6.1	6	19.5	116.5	14.36755144		4.5	3.5	3	5.5	3	2.5	2.5	3	7	11	6	4		53.7	52.8	58	30.5	22	15.7	16.6	-0.76		15.22500267
reference	M	6.1	6	21.4	115.7	15.98626675		4	4	4	4.5	5	6	6	4.5	9	11	5	3		60.1	54	59	35	23.8	18.4	18.1	0.48		17.66926279
reference	M	6.1	6	25.5	122.8	16.90999374		7	3.5	4	4	4	5	5.5	5.5	6.5	13.5	7	5		66.5	58.5	65.4	37.6	26	18.7	18.4	1.08		19.06409055
reference	M	6.1	6	19	119.7	13.26066489		2	2	2.5	1.5	2	2.5	3.5	4	6	5	4	2.5		61	52	60	31	24	16.5	17	-1.78		13.55360398
reference	F	6.1	6	22	116.9	16.09880569		5	5	5	8.5	8.5	4.5	4	6	10.5	13.5	10.5	7.5	8.5	56.8	53	61.5	32.2	25.2	15.9	16.3	0.5	18.32663	14.23919659	25.7820867
reference	M	6.1	6	17.5	112.5	13.82716049		4	4	2	3	2	3	3	2	10	7	5	3	7	54	49	58.5	30	22.5	16.5	17.5	-1.24		14.40901234
reference	M	6.1	6	24	118.8	17.00506751		8	4	4	7	4	6	5	3	13	15	6	5	14	60	57	67	35	27	20.5	20	1.14		19.20765194
reference	F	6.1	6	26	124.5	16.773923		2	2.5	6	5	4	4	5	10	7	15	5	5	11	61	55.5	64	34.5	25.5	18	18.5	0.86	13.572	15.25862373	24.14801576
reference	M	6.1	6	30.5	129.5	18.18696799		4	10	9	18	11	17	12	15	17	29	14	17	22	66	65.8	70	34.6	27.4	21	20	1.81		20.99232166
reference	M	6.1	6	21	119.8	14.63206624		2	2.5	2.5	3	2	3	5	4	7	9	7	6	11	59.3	52	58	30	21.5	16.2	17	-0.54		15.62442002
reference	M	6.1	6	22	117.5	15.93481213		2	3	3	4	2	4.5	4	5	7	12	6	4	8	59.3	53.5	58	32	23.8	17.8	17.9	0.44		17.59156632
reference	F	6.1	6	17.5	106.5	15.42903745		2	3	3.5	6	3	5	4	4	6	11	7	4	9	54	49	55	29	21.5	15.5	15.5	0.1	22.76048	13.22784655	25.75315612
reference	F	6.1	6	17	112	13.55229592		2	2	2	2	2	1.5	2	4	6	4	5	2	8	53	47	53	28	21.5	15	15.4	-1.25	14.14692	10.39396684	20.97218874
reference	M	6.1	6	22	117.4	15.96196988		4	5	4.5	15	6	9	15	10	5	19	9	19	12	56.5	56.2	61.8	32	23.8	18	17.2	0.46		17.63257452
reference	F	6.1	6	15	105.8	13.40046669		2.5	1.5	1.5	3	1.5	2	3.5	2.5	8.5	11.5	8	4	7.5	51	46.5	56.5	30.5	22.5	16.5	17	-1.38		10.1647047
reference	F	6.1	6	23	118.7	16.32399293		4.5	4.5	2.5	3.5	2	3.5	3.5	3.5	14	17	10.5	4	5.5	67.2	55	68	37	27.5	20	19.5	0.62		14.57922932
reference	F	6.1	6	24	117.5	17.38343142		2	2.5	4	8	3	6	7	4	8	15	2	5	13	67.2	52.5	63	34.5	25.5	19	18	1.17		16.17898144
reference	F	6.1	6	25	127.5	15.3787005		4	4	3.5	7	3.5	4	7	4	9	24	12	14	18	59.8	57.5	63.9	30.9	25.5	17.4	16.8	0.07		13.15183776
reference	F	6.1	6	30	130.2	17.69698514		4	6	4	4	4	14	12	15	8	25	12	6	19	70.4	59	68.2	36	28.6	20.5	20	1.33		16.65244756
reference	F	6.1	6	21	119.9	14.6076693		4	5	4	4	5	15	11	16	15	21	14	12	21	54.9	54	61	31.5	23.6	17	17.6	-0.45		11.98758064
reference	F	6.1	6	21	109.7	17.45042625		12	14	10	22	14	20	15	16	21	26	15	15	20	58	55	60.1	31	23.4	19	18	1.21		16.28014364
reference	F	6.1	6	18	113.5	13.97271439		2	2	6	4	3	2	3	3	6	10	4	3	10	52	47.5	55	30	21.7	15	15	-0.92		11.02879873
reference	F	6.1	6	18	111	14.6092038		2	2	3	5	3	3	2	4	3	10	3	2.5	3	55	53	56	29.5	21	16	15.5	-0.45		11.98989774
reference	F	6.1	6	29	122.8	19.23097327		9.5	11	11	17	11	10	10	16	17.5	28	15	8	16	67.3	61.9	72	42.5	29	21.7	21.2	1.98	23.933	18.96876964	32.34737471
reference	F	6.1	6	24	122.1	16.0982962		4	4	5	6	6	5	4	5	8	12	5	4	10	62.5	57	65	36	25.8	18.5	18	0.5	12.39408	14.23842726	22.68062928
reference	F	6.1	6	20	113.6	15.49791708		5.5	3.5	3	3	2	3.5	5.5	2	10.5	12.5	10	6	8	54.7	51.2	61.9	34.6	25.3	19.5	18	0.14	12.19412	13.33185479	21.87589025
reference	F	6.1	6	19.5	123	12.88915328		7	3.5	4.5	6.5	6	8.5	11	4.5	15.5	27	13	13	17	58.7	53.5	66.9	37.8	26.6	19.6	19.7	-1.82	17.228	9.392621453	27.35511061
reference	F	6.1	6	23.5	125	15.04		5	1.5	1.5	2	1	2	3	2	8	10	4.5	6	11	55.6	53.5	65.5	34.5	25.8	18	18.2	-0.15	13.18352	12.6404	20.75716442
reference	F	6.1	6	20.5	114	15.77408433		4.5	2.5	1.5	4	2.5	1.5	2.5	2.5	8	12.5	5	8.5	10.5	55.6	53.5	52.5	32.8	25.1	18	18	0.3	13.18352	13.74886734	20.75716442
reference	F	6.1	6	23	115.6	17.21124029		7.5	5.5	4	9	4.5	5.5	8.5	8.5	10.5	19	9.5	13.5	14.5	56.5	57.3	67	38.5	25	18.2	18	1.09	14.14692	15.91897284	25.4304183
reference	F	6.1	6	20.5	117	14.9755278		5.5	3.5	2	5	3	3	4	4.5	8	10	7	7	6	56.7	52.1	58.5	31	24.6	17	17.5	-0.19	22.35092	12.54304698	25.7820867
reference	F	6.1	6	21	127.6	12.89786854		3	3	2	6	6	4	3	5	10.5	13	3	2	10	59.2	51.8	61.7	32.5	22.8	18	17.9	-1.81	15.26868	9.405781495	24.24646746
reference	F	6.1	6	20.5	117.7	14.79792887		4	3.5	2.5	2.5	2.5	4	4.5	3	8.5	11	6	4	8	54	51.5	61.2	32.3	23.2	17.3	17.8	-0.32	10.76528	12.27487259	21.05715188
reference	F	6.1	6	16.5	111.8	13.20080261		3	3	3	2.5	3	3	2	3	6	6	2	3	6	54	47.5	56.5	31	23	15.5	17	-1.55	18.9	9.863211941	23.18934666
reference	F	6.1	6	26	130.6	15.24358069		4	1.5	1.5	2	1	1	2.5	2	7	7.5	2.5	3.5	7.5	58.4	59	65.2	37.1	27	20.6	18.6	-0.02	15.452	12.94780684	20.92948505
reference	F	6.1	6	31.5	121.6	21.30312933		10	15	15	28	15	12	12	12	24	20	16	12	22	67.8	66	75.9	43.1	28.9	23.5	20	2.72	21.35888	22.09772529	32.43317214
reference	F	6.1	6	20	120	13.88888889		5	1.5	1.5	3	1.5	2.5	4.5	2.5	9	9.5	4	8	11.5	54.5	52.5	59.1	31.7	23	17	17	-0.98	10.97252	10.90222222	20.6263119
reference	F	6.1	6	15	104.7	13.68352203		1	4.5	1.5	4	4	3	2.5	2.5	8	10	4	2.5	10	50.5	47.8	52	29.4	22	15.9	16.5	-1.15	13.08575	10.59211827	21.26701673
reference	M	6.1	6	21.5	121.3	14.61224207		5.5	3.5	2.5	3.5	2.5	2.5	5	3.5	11.5	10	8.5	9	12.5	62	53.1	61	31.6	24	17.9	19	-0.56		15.59448553
reference	F	6.1	6	20	120.9	13.68287609		2	5	3	7	4.5	3.5	3	4	8	12	4	2	12	55.5	51.8	58.9	33.5	22.9	17.4	17.4	-1.15	14.05175	10.5911429	22.41818272
reference	M	6.1	6	22	117	16.07129812		5.5	4	2	5	4	3.5	5	5.5	10	10	7	8	11	57.2	54.9	60.8	34.2	25	19	19	0.54		17.79766016
reference	F	6.1	6	22	117.2	16.01649408		4.5	4.5	3	10	4	3.5	4.5	3.5	11	15	9	5	9	56	56.5	65	34.8	26.2	19.5	19.2	0.45	14.05175	14.11490606	23.33092842
reference	F	6.1	6	16.5	108.2	14.09384278		5	3	2.5	5	3	5	5	3.5	8.5	8	4.5	6.5	8	51	46	53.8	28.5	20.8	15.5	15.8	-0.83	12.29423	11.2117026	22.26566474
reference	F	6.1	6	16	108.8	13.51643599		6	3	2.5	4	2	3.5	5.5	4	8	9.5	5	2.5	9	53	48	54.5	28	21.2	15.5	15.8	-1.28	14.71248	10.33981834	22.68062928
reference	F	6.1	6	20	116.8	14.66034903		3.5	3	4	6.5	7	4.5	4	5	8.5	14	4.5	2.5	6	55.6	54	60	33	23	17.3	17.6	-0.41	11.588	12.06712704	22.38022992
reference	F	6.1	6	19.2	117.3	13.95420839		5	4	4	4	4	12	8	4	12	15	8	13	14	52.3	46	54.5	29	21.5	15	15.2	-0.93	15.81552	11.00085467	26.75470451
reference	F	6.1	6	20.4	115.3	15.34516466		7	5	4	4	4	10	5	5	12	19	13.5	14	13	53	52	59	30	23	16	16	0.05	14.71248	13.10119864	26.20820242
reference	F	6.1	6	20.3	113.8	15.67514308		3.5	2	2	2.5	3	4	2.5	3	5	10.5	3.5	2	7	54.2	53.6	59.1	32.2	23	17.2	17.1	0.25	16.353	13.59946605	21.99412494
reference	F	6.1	6	20	117.5	14.48619285		7.5	5.5	4	7	3.5	4	4	4	8.5	11	5	4	7.5	56	53	59.5	31	24.5	17	17.2	-0.53	10.557	11.8041512	21.39123223
reference	F	6.1	6	19.5	114.5	14.87385824		5.5	7	6	7	4	5	6	5	10	12	8	4	9	56.4	53	61.7	33.5	23.8	17.8	18.2	-0.27	11.38388	12.38952594	23.04612449
reference	F	6.1	6	20	117.4	14.51088171		6	6	5	10	5	4	5.5	5	13	17	5.5	8	11	55	50	61.5	34	22.5	17.2	17.5	-0.52	11.68967	11.84143138	23.84788554
reference	F	6.1	6	19	112.4	15.03906992		4.5	2	2.5	4	5	5.5	4.5	4.5	9.5	11	5	1.5	7	54	52.8	59	31.5	21.5	17.1	16.9	-0.15	15.17663	12.63899558	24.21373689
[truncated: 911 more rows]
